# Supplementary material for: The virome of the panglobal, wide host-range plant pathogen Phytophthora cinnamomi: phylogeography and evolutionary insights
Source: Virus Evol. 2025 Apr 1;11(1):veaf020. doi: 10.1093/ve/veaf020 (PMC12063590; doi:10.1093/ve/veaf020)
Supplement: veaf020_Supp [file veaf020_supp.zip]

Archive with 9 entries (9 files):
- suppl_data/Figure S1.Occurrence OC, EU, AF, NA, SA, AS.pdf
- suppl_data/Figure S2.PciTbLV1 coverage.pdf
- suppl_data/Figure S3.Cladogram PciNLV1-8.pdf
- suppl_data/Figure S4. -ssRNA.Bunyaviruses.pdf
- suppl_data/Figure S5. Cladogram OMV RNA 2.pdf
- suppl_data/Figure S6. 3D Ormyc model.pdf
- suppl_data/Figure S7.PciMOMV coverage.pdf
- suppl_data/Figure S8.DAPC_countries_new.pdf
- suppl_data/Supplementary Tables S1-S14.xlsx
