# Supplementary material for: The virome of the panglobal, wide host-range plant pathogen Phytophthora cinnamomi: phylogeography and evolutionary insights
Source: Virus Evol. 2025 Apr 1;11(1):veaf020. doi: 10.1093/ve/veaf020 (PMC12063590; doi:10.1093/ve/veaf020)
Supplement: veaf020_Supp [file veaf020_supp.zip › suppl_data/Supplementary Tables S1-S14.xlsx]

## Sheet: S1. Isolates info
Table S1. Information about Phytophthora cinnamomi isolates included in the study
Isolate code	Other isolate codes	Sequencing Pool	Continent	Country	Mating type	Host/bait	Latitude,		Location		Collectors	Collection year
				/ island			Longitude
CL0059		P01	South America	Chile	A2	Castanea sativa	-39.92525,		Las Minas, close to Rio Futa		T. Jung & M. Horta Jung	2014
							-73.235
CL0009		P01	South America	Chile	A2	Drimys winteri	-39.69815,		Parque Oncol, site 5		T. Jung & M. Horta Jung	2014
							-73.3018
CL0035		P01	South America	Chile	A2	Luma apiculata	-39.701233,		Parque Oncol, site 6		T. Jung & M. Horta Jung	2014
							-73.3078
CL0053		P01	South America	Chile	A2	Saxegothea conspicua	-39.6985,		Parque Oncol, site 7		T. Jung & M. Horta Jung	2014
							-73.313
CL0088		P01	South America	Chile	A2	Luma apiculata	-40.004333,		Reserva Costera Valdiviana, site 21		T. Jung & M. Horta Jung	2014
							-73.5648
CL0110		P01	South America	Chile	A2	Nothofagus dombeyi	-39.9952		Reserva Costera Valdiviana, site 22		T. Jung & M. Horta Jung	2014
							-73.5659
CL0113		P01	South America	Chile	A2	Nothofagus dombeyi	-39.995		Reserva Costera Valdiviana, site 23		T. Jung & M. Horta Jung	2014
							-73.5857
CL0131		P01	South America	Chile	A2	Nothofagus dombeyi	-40.062167,		Reserva Costera Valdiviana, site 24		T. Jung & M. Horta Jung	2014
							-73.5892
TJ0483		P02	North America	Dominican Republic	A2	Pinus occidentalis	19.413323,		Celestina		T. Jung	2002
							-71054450
TJ0487		P02	North America	Dominican Republic	A2	Pinus occidentalis	19.248988,		Crossing of roads to Carrizal and Rincón de Piedras		T. Jung	2002
							-70960861
TJ0486		P02	North America	Dominican Republic	A2	Pinus caribaea	19.436307,		Los Gurabitos		T. Jung	2002
							-70054022
TJ0484		P02	North America	Dominican Republic	A2	Pinus occidentalis	19.254391,		Los Montones		T. Jung	2002
							-70.9206
TJ0485		P02	North America	Dominican Republic	A2	Pinus occidentalis	19.254391,		Los Montones		T. Jung	2002
							-70.9206
TJ1157	PH229	P03	Africa	Algeria	A2	Quercus suber	35.75208,		M’sila forest		B. Scanu & H. Smahi	2012
							4.54954
TJ1158	PH230	P03	Africa	Algeria	A2	Quercus suber	35.75208,		M’sila forest		B. Scanu & H. Smahi	2015
							4.54954
TJ1156	PH227	P03	Africa	Tunisia	A2	Quercus suber	35.865,				B. Scanu	2012
							9.061
TJ1117	Caetano 37	P03	Europe	Spain	A2	Quercus suber	n.a.		Cádiz		P. Caetano	n.a.
TJ1116	Caetano 32		Europe	Spain	A2	Quercus suber	n.a.		Cádiz		P. Caetano	n.a.
TJ0476	CIF1	P03	Europe	Spain	A2	Quercus suber	n.a.		Extremadura		T. Corcobado	n.a.
TJ0330	P7223		Europe	Spain	A2	unknown	n.a.		Mallorca		E. Moralejo	2009
TJ0474	P 3657	P04	Oceania	Papua New Guinea	A1	Castanopsis	-7.21452,		Manki, Bulolo		F. Arentz	1980s
							146.613
TJ0479	UQ 819	P04	Oceania	Papua New Guinea	A2	Castanopsis	-7.33389,		Mount Kaindi		F. Arentz	1974
							146.681
TJ0343	P 3662	P04	Oceania	Papua New Guinea	A1	Castanopsis-Araucaria	-8.51136,		Woitape		F. Arentz	1980s
							146.131
TJ0082	CBS 144.22	P04	Asia	Indonesia/Sumatra	A2	Cinnamomum burmannii	n.a.		Matoer (near Padang)		Rands	1922
BD0178		P05	Europe	Portugal	A2	Abies alba	Nursery site; due to a project agreement coordinates and location cannot be published		Porto region		T. Jung, M. Horta Jung & C. Maia	2014
BD0200		P05	Europe	Portugal	A2	Castanea sativa	Nursery site; due to a project agreement coordinates and location cannot be published		Aveiro region		T. Jung, M. Horta Jung & C. Maia	2014
BD0298		P05	Europe	Portugal	A2	Quercus ilex	38.79637,		Estremoz, Évora		T. Jung, M. Horta Jung & C. Maia	2015
							-7.67438
BD0333		P05	Europe	Portugal	A2	Quercus suber	38.17553,		Grandola, Setúbal		T. Jung, M. Horta Jung & C. Maia	2015
							-8.66585
BD0475		P05	Europe	Portugal	A2	Castanea sativa	40.42482,		Guarda, Guarda		T. Jung, M. Horta Jung & C. Maia	2015
							-7.37538
TJ1152		P05	Europe	Portugal	A2	Quercus suber	n.a.		Loulé, Faro		T. Jung, M. Horta Jung & C. Maia	2011
BD0040		P05	Europe	Portugal	A2	Quercus suber	41.50268,		Macedo de Cavaleiros, Bragança		T. Jung, M. Horta Jung & C. Maia	2014
							-6.80853
BD0570		P05	Europe	Portugal	A2	Castanea sativa	40.41385,		Manteigas, Guarda		T. Jung, M. Horta Jung & C. Maia	2015
							-7.54438
BD0568		P05	Europe	Portugal	A2	Quercus robur	40.36910,		Mealhada, Aveiro		T. Jung, M. Horta Jung & C. Maia	2015
							-8.35953
BD0295		P05	Europe	Portugal	A2	Castanea sativa	37.31418,		Monchique, Faro		T. Jung, M. Horta Jung & C. Maia	2015
							-8.54092
BD0335		P05	Europe	Portugal	A2	Quercus rubra	40.37660,		Seia, Guarda		T. Jung, M. Horta Jung & C. Maia	2015
							-8.37172
BD0554		P05	Europe	Portugal	A2	Quercus suber	37.41613,		Silves, Faro		T. Jung, M. Horta Jung & C. Maia	2011
							-8.41202
BD0492		P05	Europe	Portugal	A2	Quercus suber	Nursery site; due to a project agreement coordinates and location cannot be published		Faro region		T. Jung, M. Horta Jung & C. Maia	2011
BD0283		P05	Europe	Portugal	A2	Quercus rubra	41.72250,		Terras de Bouro, Braga		T. Jung, M. Horta Jung & C. Maia	2014
							-8.12942
BD0032		P05	Europe	Portugal	A2	Castanea sativa	41.71827,		Vinhais, Bragança		T. Jung, M. Horta Jung & C. Maia	2014
							-6.93248
TJ0478	Walnuss Hinz Hb	P06	Europe	Austria	A2	Juglans nigra	n.a.		Linz		T. Corcobado	2007
TJ0358	PH185	P06	Europe	France	A2	Quercus suber	n.a.		Sari-Solenzara, Corsica		B. Scanu	2013
TJ0359	PH186	P06	Europe	France	A2	Quercus ilex	n.a.		Sari-Solenzara, Corsica		B. Scanu	2013
TJ0043	P 53/04	P06	Europe	France	A2	Castanea sp.	n.a.		n.a.		INRA Nancy	n.a.
TJ0044	P 54/04	P06	Europe	France	A2	Quercus sp.	n.a.		n.a.		INRA Nancy	n.a.
TJ0132	JA 132	P06	Europe	Hungary	A2	Chamaecyparis lawsoniana	n.a.		Gencsapáti		J. Bakonyi	2008
TJ0050	P 183	P06	Europe	Hungary	A2	Rhododendron sp.	n.a.		Székesfehérvár (Bricostore)		J. Bakonyi	2007
TJ0352	PH030	P06	Europe	Italy	A2	Quercus ilex	n.a.		Oristano, Sardinia		B. Scanu	2008
TJ0355	PH 067	P06	Europe	Italy	A2	Quercus suber	n.a.		San Teodoro, Sardinia		B. Scanu	2011
TJ0356	PH 092	P06	Europe	Italy	A2	Quercus suber	n.a.		San Teodoro, Sardinia		B. Scanu	2011
TJ0357	PH 093	P06	Europe	Italy	A2	Picea abies	n.a.		Monte Pisanu, Sardinia		B. Scanu	2012
TJ1155	PH188	P06	Europe	Italy	A2	Quercus ilex	n.a.		Caprera Island, Sardinia		B. Scanu	2013
TJ0360	PH190	P06	Europe	Italy	A2	Pistacia lentiscus	n.a.		Caprera Island, Sardinia		B. Scanu	2013
VN0188		P07	Asia	Vietnam	A1	Rhododendron sp.	22.3199,		Hoang-Lien Mountains, site 2, north VT		T. Jung, M. Horta Jung & N.M. Chi	2016
							103.77
VN0070		P07	Asia	Vietnam	A2	Quercus glauca	22.32605,		Hoang-Lien Mountains, site 3, north VT		T. Jung, M. Horta Jung & N.M. Chi	2016
							103.778
VN0190		P07	Asia	Vietnam	A2	Quercus glauca	22.32605,		Hoang-Lien Mountains, site 3, north VT		T. Jung, M. Horta Jung & N.M. Chi	2016
							103.778
VN0108		P07	Asia	Vietnam	A2	Castanopsis sp.	22.327833,		Hoang-Lien Mountains, site 4, north VT		T. Jung, M. Horta Jung & N.M. Chi	2016
							103.781
VN0236		P07	Asia	Vietnam	A2	Betula alnoides, Elaeocarpus japonicus	22.327833,		Hoang-Lien Mountains, site 4, north VT		T. Jung, M. Horta Jung & N.M. Chi	2016
							103.781
VN0259		P07	Asia	Vietnam	A2	Neolitsea poilanei	22.327833,		Hoang-Lien Mountains, site 4, north VT		T. Jung, M. Horta Jung & N.M. Chi	2016
							103.781
VN0109		P07	Asia	Vietnam	A2	Castanopsis sp.	22.329767,		Hoang-Lien Mountains, site 5, north VT		T. Jung, M. Horta Jung & N.M. Chi	2016
							103.782
VN0210		P07	Asia	Vietnam	A2	Neolitsea poilanei	22.329767,		Hoang-Lien Mountains, site 5, north VT		T. Jung, M. Horta Jung & N.M. Chi	2016
							103.782
VN0256		P07	Asia	Vietnam	A2	Swampy streambed	22.329767,		Hoang-Lien Mountains, site 5, north VT		T. Jung, M. Horta Jung & N.M. Chi	2016
							103.782
VN0037		P07	Asia	Vietnam	A2	Meliosma henryi, Neolitsea merrilliana	22.33545,		Hoang-Lien Mountains, site 6, north VT		T. Jung, M. Horta Jung & N.M. Chi	2016
							103.78
VN0055		P07	Asia	Vietnam	A2	Castanopsis acutiminissima	22.33545,		Hoang-Lien Mountains, site 6, north VT		T. Jung, M. Horta Jung & N.M. Chi	2016
							103.78
VN0304		P07	Asia	Vietnam	A1	Acer oblongum	22.33885,		Hoang-Lien Mountains, site 8, north VT		T. Jung, M. Horta Jung & N.M. Chi	2016
							103.778
VN0319		P07	Asia	Vietnam	A1	Acer oblongum	22.33885,		Hoang-Lien Mountains, site 8, north VT		T. Jung, M. Horta Jung & N.M. Chi	2016
							103.778
VN0339		P07	Asia	Vietnam	A2	Acer oblongum, Symplocos dryophila	22.33885,		Hoang-Lien Mountains, site 8, north VT		T. Jung, M. Horta Jung & N.M. Chi	2016
							103.778
VN0340		P07	Asia	Vietnam	A1	Acer oblongum, Symplocos dryophila	22.33885,		Hoang-Lien Mountains, site 8, north VT		T. Jung, M. Horta Jung & N.M. Chi	2016
							103.778
VN0373		P07	Asia	Vietnam	A2	Ilex leeseneri, Castanopsis acutiminissima, Eurya annamensis	22.33885,		Hoang-Lien Mountains, site 8, north VT		T. Jung, M. Horta Jung & N.M. Chi	2016
							103.778
VN0457		P08	Asia	Vietnam	A1	Machilus bonii	21.07645,		Ba-Vi National Park, site 17, north VT		T. Jung, M. Horta Jung & N.M. Chi	2016
							105.367
VN0501		P08	Asia	Vietnam	A1	Quercus glauca, Meliosma arnottiana	21.07645,		Ba-Vi National Park, site 17, north VT		T. Jung, M. Horta Jung & N.M. Chi	2016
							105.367
VN0510		P08	Asia	Vietnam	A1	Castanopsis chinensis	21.07645,		Ba-Vi National Park, site 17, north VT		T. Jung, M. Horta Jung & N.M. Chi	2016
							105.367
VN0512		P08	Asia	Vietnam	A1	Vernicia montana (Euphorbiaceae), Antidesma sp.	21.07645,		Ba-Vi National Park, site 15, north VT		T. Jung, M. Horta Jung & N.M. Chi	2016
							105.367
VN0555		P08	Asia	Vietnam	A2	Magnolia annamensis	21.07645,		Ba-Vi National Park, site 17, north VT		T. Jung, M. Horta Jung & N.M. Chi	2016
							105.367
VN0582		P08	Asia	Vietnam	A2	Phoebe petelotii (Lauraceae), Machilus thunbergii, Claoxylon indicum (Euphorbiaceae)	21.07425,		Ba-Vi National Park, site 16, north VT		T. Jung, M. Horta Jung & N.M. Chi	2016
							105.364
VN0450		P08	Asia	Vietnam	A2	Castanopsis chinensis	21.07645,		Ba-Vi National Park, site 15, north VT		T. Jung, M. Horta Jung & N.M. Chi	2016
							105.367
VN0050		P08	Asia	Vietnam	A2	Casearia annamensis	22.33885,		Hoang-Lien Mountains, site 08, north VT		T. Jung, M. Horta Jung & N.M. Chi	2016
							103.778
VN0231		P08	Asia	Vietnam	A2	Casearia annamensis	22.33885,		Hoang-Lien Mountains, site 08, north VT		T. Jung, M. Horta Jung & N.M. Chi	2016
							103.778
VN0017		P08	Asia	Vietnam	A2	Neolitsea polycarpa	22.343867,		Hoang-Lien Mountains, site 10, north VT		T. Jung, M. Horta Jung & N.M. Chi	2016
							103.775
VN0043		P08	Asia	Vietnam	A2	Neolitsea polycarpa, Symplocos pseudobarberina, Beilschmiedea foveolata	22.343867,		Hoang-Lien Mountains, site 15, north VT		T. Jung, M. Horta Jung & N.M. Chi	2016
							103.775
VN0045		P08	Asia	Vietnam	A1	Quercus glauca	22.34275,		Hoang-Lien Mountains, site 9, north VT		T. Jung, M. Horta Jung & N.M. Chi	2016
							103.776
VN0355		P08	Asia	Vietnam	A1	Acer oliverianum, Symplocos quillaminii, Eryobotrya cavaleriei	22.350433,		Hoang-Lien Mountains, site 11, north VT		T. Jung, M. Horta Jung & N.M. Chi	2016
							103.772
TW0123		P09	Asia	Taiwan	A1	Quercus morii	24.50373,		Sheipa National Park, site F09		T. Jung, M. Horta Jung & T.T. Chang	2013
							121.09
TW0124		P09	Asia	Taiwan	A1	Quercus sessilifolia	24.50373,		Sheipa National Park, site F09		T. Jung, M. Horta Jung & T.T. Chang	2013
							121.09
TW0125		P09	Asia	Taiwan	A1	Quercus sessilifolia	24.50373,		Sheipa National Park, site F09		T. Jung, M. Horta Jung & T.T. Chang	2013
							121.09
TW0080		P09	Asia	Taiwan	A1	Fagus hayatae	24.5058,		Taipingshan, site F04		T. Jung, M. Horta Jung & T.T. Chang	2013
							121.631
TW0081		P09	Asia	Taiwan	A1	Fagus hayatae	24.5058,		Taipingshan, site F04		T. Jung, M. Horta Jung & T.T. Chang	2013
							121.631
TW0111		P09	Asia	Taiwan	A1	Quercus variabilis	24.02665,		Huagang mountain, site F14		T. Jung, M. Horta Jung & T.T. Chang	2013
							121.156
TW0113		P09	Asia	Taiwan	A1	Quercus variabilis	24.02665,		Huagang mountain, site F14		T. Jung, M. Horta Jung & T.T. Chang	2013
							121.156
TW0082		P09	Asia	Taiwan	A1	Fagus hayatae	24.5058,		Taipingshan, site F04		T. Jung, M. Horta Jung & T.T. Chang	2013
							121.631
TW0093		P09	Asia	Taiwan	A1	Chamaecyparis obtusa	24.504,		Taipingshan, site F05		T. Jung, M. Horta Jung & T.T. Chang	2013
							121.622
TW0097		P09	Asia	Taiwan	A1	Chamaecyparis obtusa	24.504,		Taipingshan, site F05		T. Jung, M. Horta Jung & T.T. Chang	2013
							121.622
TW0102		P09	Asia	Taiwan	A1	Chamaecyparis obtusa	24.494783,		Taipingshan, site F06		T. Jung, M. Horta Jung & T.T. Chang	2013
							121.535
TW0103		P09	Asia	Taiwan	A1	Chamaecyparis obtusa	24.494783,		Taipingshan, site F06		T. Jung, M. Horta Jung & T.T. Chang	2013
							121.535
TW0104		P09	Asia	Taiwan	A1	Chamaecyparis obtusa	24.494783,		Taipingshan, site F06		T. Jung, M. Horta Jung & T.T. Chang	2013
							121.535
TW0384		P09	Asia	Taiwan	A1	Chamaecyparis obtusa	24.533333,		Chilan, site F03		T. Jung, M. Horta Jung & T.T. Chang	2013
							121.367
TW0382		P09	Asia	Taiwan	A2	Chamaecyparis obtusa	24.533333,		Chilan, site F03		T. Jung, M. Horta Jung & T.T. Chang	2013
							121.367
TW0388		P09	Asia	Taiwan	A2ho	Quercus tarokoensis	24.76487,		Fushan, site F01		T. Jung, M. Horta Jung & T.T. Chang	2013
							121.587
TW0116		P09	Asia	Taiwan	A1	Quercus variabilis	24.05085,		Tunyuan, site F11		T. Jung, M. Horta Jung & T.T. Chang	2013
							121.215
TW0261		P10	Asia	Taiwan	A1	Machilus kusanoi	23.91915,		Lenhuachih, site F15		T. Jung, M. Horta Jung & T.T. Chang	2013
							120.883
TW0262		P10	Asia	Taiwan	A1	Machilus kusanoi	23.91915,		Lenhuachih, site F15		T. Jung, M. Horta Jung & T.T. Chang	2013
							120.883
TW0265		P10	Asia	Taiwan	A2	Machilus kusanoi	23.91915,		Lenhuachih, site F15		T. Jung, M. Horta Jung & T.T. Chang	2013
							120.883
TW0275		P10	Asia	Taiwan	A1	Castanopsis kawakami	23.91915,		Lenhuachih, site F15		T. Jung, M. Horta Jung & T.T. Chang	2013
							120.883
TW0276		P10	Asia	Taiwan	A2	Castanopsis kawakami	23.91915,		Lenhuachih, site F15		T. Jung, M. Horta Jung & T.T. Chang	2013
							120.883
TW0279		P10	Asia	Taiwan	A1	Castanopsis kawakami	23.91915,		Lenhuachih, site F15		T. Jung, M. Horta Jung & T.T. Chang	2013
							120.883
TW0282		P10	Asia	Taiwan	A1	Castanopsis kawakami	23.91915,		Lenhuachih, site F15		T. Jung, M. Horta Jung & T.T. Chang	2013
							120.883
TW0284		P10	Asia	Taiwan	A2	Machilus thunbergii	23.91915,		Lenhuachih, site F15		T. Jung, M. Horta Jung & T.T. Chang	2013
							120.883
TW0287		P10	Asia	Taiwan	A2	Machilus thunbergii	23.91915,		Lenhuachih, site F15		T. Jung, M. Horta Jung & T.T. Chang	2013
							120.883
TW0305		P10	Asia	Taiwan	A2	Castanopsis kawakami	23.91915,		Lenhuachih, site F15		T. Jung, M. Horta Jung & T.T. Chang	2013
							120.883
TW0174		P11	Asia	Taiwan	A2ho	Lithocarpus sinshuiensis	22.23867,		Hengchun peninsula, site F20		T. Jung, M. Horta Jung & T.T. Chang	2013
							120.858
TW0176		P11	Asia	Taiwan	A2ho	Lithocarpus sinshuiensis	22.23867,		Hengchun peninsula, site F20		T. Jung, M. Horta Jung & T.T. Chang	2013
							120.858
TW0178		P11	Asia	Taiwan	A2ho	Lithocarpus sinshuiensis	22.23867,		Hengchun peninsula, site F20		T. Jung, M. Horta Jung & T.T. Chang	2013
							120.858
TW0195		P11	Asia	Taiwan	A1	Glochidion rubrum	22.15452,		Hengchun peninsula, site F22		T. Jung, M. Horta Jung & T.T. Chang	2013
							120.839
TW0196		P11	Asia	Taiwan	A1	Glochidion rubrum	22.15452,		Hengchun peninsula, site F22		T. Jung, M. Horta Jung & T.T. Chang	2013
							120.839
TW0184		P11	Asia	Taiwan	A1	Castanopsis indica	22.15078,		Hengchun peninsula, site F23		T. Jung, M. Horta Jung & T.T. Chang	2013
							120.842
TW0186		P11	Asia	Taiwan	A2ho	Castanopsis indica	22.15078,		Hengchun peninsula, site F23		T. Jung, M. Horta Jung & T.T. Chang	2013
							120.842
TW0188		P11	Asia	Taiwan	A1	Castanopsis indica	22.15078,		Hengchun peninsula, site F23		T. Jung, M. Horta Jung & T.T. Chang	2013
							120.842
TW0200		P11	Asia	Taiwan	A1	Quercus championii	22.15040,		Hengchun peninsula, site F24		T. Jung, M. Horta Jung & T.T. Chang	2013
							120.842
TW0201		P11	Asia	Taiwan	A2ho	Quercus championii	22.15040,		Hengchun peninsula, site F24		T. Jung, M. Horta Jung & T.T. Chang	2013
							120.842
TW0206		P11	Asia	Taiwan	A1	Quercus championii	22.15040,		Hengchun peninsula, site F24		T. Jung, M. Horta Jung & T.T. Chang	2013
							120.842
TW0207		P11	Asia	Taiwan	A1	Quercus championii	22.15040,		Hengchun peninsula, site F24		T. Jung, M. Horta Jung & T.T. Chang	2013
							120.842
TW0001		P12	Asia	Taiwan	A2	Diospyros morrisiana	24.75975,		Fushan, site F02		T. Jung, M. Horta Jung & T.T. Chang	2013
							121.582
TW0002		P12	Asia	Taiwan	A2	Diospyros morrisiana	24.75975,		Fushan, site F02		T. Jung, M. Horta Jung & T.T. Chang	2013
							121.582
TW0003		P12	Asia	Taiwan	A2	Diospyros morrisiana	24.75975,		Fushan, site F02		T. Jung, M. Horta Jung & T.T. Chang	2013
							121.582
TW0006		P12	Asia	Taiwan	A2	Castanopsis carlesii	24.75975,		Fushan, site F02		T. Jung, M. Horta Jung & T.T. Chang	2013
							121.582
TW0008		P12	Asia	Taiwan	A2	Castanopsis carlesii	24.75975,		Fushan, site F02		T. Jung, M. Horta Jung & T.T. Chang	2013
							121.582
TW0009		P12	Asia	Taiwan	A2	Cinnamomum micranthum	24.75975,		Fushan, site F02		T. Jung, M. Horta Jung & T.T. Chang	2013
							121.582
TW0017		P12	Asia	Taiwan	A2ho	Quercus stenophyloides	24.76487,		Fushan, site F01		T. Jung, M. Horta Jung & T.T. Chang	2013
							121.587
TW0018		P12	Asia	Taiwan	A1	Quercus stenophyloides	24.76487,		Fushan, site F01		T. Jung, M. Horta Jung & T.T. Chang	2013
							121.587
TW0020		P12	Asia	Taiwan	A1	Castanopsis carlesii	24.75975,		Fushan, site F02		T. Jung, M. Horta Jung & T.T. Chang	2013
							121.582
TW0021		P12	Asia	Taiwan	A2	Diospyros morrisiana	24.75975,		Fushan, site F02		T. Jung, M. Horta Jung & T.T. Chang	2013
							121.582
SU0276		P13	Asia	Indonesia/Sumatra	A1	n.a.	0.01545,		SU-R05		T. Jung, T. Corcobado, I. Milenkovic & M. Tarigan	2018
							101.5
SU0801		P13	Asia	Indonesia/Sumatra	A1	riparian tree	0.03625,		SU-F01		T. Jung, T. Corcobado, I. Milenkovic & M. Tarigan	2018
							101.406
SU0806		P13	Asia	Indonesia/Sumatra	A1	mix of trees, swamp forest	0.01545,		SU-F05		T. Jung, T. Corcobado, I. Milenkovic & M. Tarigan	2018
							101.5
SU0818		P13	Asia	Indonesia/Sumatra	A2s	mix of two trees	0.10733,		SU-F07		T. Jung, T. Corcobado, I. Milenkovic & M. Tarigan	2018
							101.463
SU0826		P13	Asia	Indonesia/Sumatra	A2	tree	0,09567,		SU-F09		T. Jung, T. Corcobado, I. Milenkovic & M. Tarigan	2018
							101.392
SU0830		P13	Asia	Indonesia/Sumatra	A2	mix of trees	0.08716,		SU-F11		T. Jung, T. Corcobado, I. Milenkovic & M. Tarigan	2018
							10143640
SU0856		P13	Asia	Indonesia/Sumatra	A1	mix of trees	-0.35095,		SU-F13		T. Jung, T. Corcobado, I. Milenkovic & M. Tarigan	2018
							101.817
SU0882		P13	Asia	Indonesia/Sumatra	A2	mix of trees	2.245567,		SU-F19		T. Jung, T. Corcobado, I. Milenkovic & M. Tarigan	2018
							98.6694
SU0918		P13	Asia	Indonesia/Sumatra	A2	mix of trees	2.445707,		SU-F20		T. Jung, T. Corcobado, I. Milenkovic & M. Tarigan	2018
							98.6424
SU0928		P13	Asia	Indonesia/Sumatra	A1	mix of trees	2.452149,		SU-F21		T. Jung, T. Corcobado, I. Milenkovic & M. Tarigan	2018
							98.6217
SU0934		P13	Asia	Indonesia/Sumatra	A1	Quercus sp.	2.453158,		SU-F22		T. Jung, T. Corcobado, I. Milenkovic & M. Tarigan	2018
							98.6053
KA0390		P14	Asia	Indonesia/Kalimantan	A2	ulin (Eusideroxylon zwageri)	4.043824,		KA-F05		T. Jung, M. Horta Jung & M. Tarigan	2019
							117.044
KA0399		P14	Asia	Indonesia/Kalimantan	A2	nyatoh (Palaquium or Payena)	4.043824,		KA-F05		T. Jung, M. Horta Jung & M. Tarigan	2019
							117.044
JV0185		P14	Asia	Indonesia/Java	A2	stream baiting	-7.306305,		JV-R14		T. Jung, M. Horta Jung & M. Tarigan	2019
							107.776
SL0204		P14	Asia	Indonesia/Sulawesi	A1	Lithocarpus sp.	-3.086725,		SL-F02		T. Jung, M. Horta Jung & M. Junaid	2019
							119.977
SL0447		P14	Asia	Indonesia/Sulawesi	A1	Cinnamomum iners	-2.950941,		SL-F06		T. Jung, M. Horta Jung & M. Junaid	2019
							119.646
SL0483		P14	Asia	Indonesia/Sulawesi	A2	Ficus sp. (Mo1); Elaeocarpus sp.(Elaeocarpaceae)	-5.259596,		SL-F15		T. Jung, M. Horta Jung & M. Junaid	2019
							119.871
SL0492		P14	Asia	Indonesia/Sulawesi	A1	Ficus sp. (Mo1); Elaeocarpus sp.(Elaeocarpacea)	-5.259596,		SL-F15		T. Jung, M. Horta Jung & M. Junaid	2019
							119.871
SL0500		P14	Asia	Indonesia/Sulawesi	A2	Castanopsis inermis	- 5.27584,		SL-F17		T. Jung, M. Horta Jung & M. Junaid	2019
							119.874
SU0984		P15	Asia	Indonesia/Sumatra	A2	riparian mix	2.233063,		SU-F24		T. Jung, T. Corcobado, I. Milenkovic & M. Tarigan	2018
							99.204
SU1000		P15	Asia	Indonesia/Sumatra	A1	tree	2.233063,		SU-F24		T. Jung, T. Corcobado, I. Milenkovic & M. Tarigan	2018
							99.204
SU1009		P15	Asia	Indonesia/Sumatra	A1	mix of trees	2.24251,		SU-F25		T. Jung, T. Corcobado, I. Milenkovic & M. Tarigan	2018
							99.1837
SU1020		P15	Asia	Indonesia/Sumatra	A1	mix of trees from swamp	2.279201,		SU-F26		T. Jung, T. Corcobado, I. Milenkovic & M. Tarigan	2018
							99.1897
SU1024		P15	Asia	Indonesia/Sumatra	A2	mix of two trees	2.711036,		SU-F29		T. Jung, T. Corcobado, I. Milenkovic & M. Tarigan	2018
							99.0026
SU1065		P15	Asia	Indonesia/Sumatra	A1	declining Eucalyptus	2.453158,		SU-P22		T. Jung, T. Corcobado, I. Milenkovic & M. Tarigan	2018
							98.6053
SU1119		P15	Asia	Indonesia/Sumatra	n.a.	one Madang	0.946111,		SU-F33		T. Jung, T. Corcobado, I. Milenkovic & M. Tarigan	2018
							100.468
SU1140		P15	Asia	Indonesia/Sumatra	A2	Shinjau	0.896386,		SU-F35		T. Jung, T. Corcobado, I. Milenkovic & M. Tarigan	2018
							100.468
SU1147		P15	Asia	Indonesia/Sumatra	A1	Shinjau	0.896386,		SU-F35		T. Jung, T. Corcobado, I. Milenkovic & M. Tarigan	2018
							100.468
SU1162		P15	Asia	Indonesia/Sumatra	A1	Pening pening, Sirnárin	1.001658,		SU-F37		T. Jung, T. Corcobado, I. Milenkovic & M. Tarigan	2018
							100.657
SU1177		P15	Asia	Indonesia/Sumatra	A1	Pening pening, Boudi	1.001658,		SU-F37		T. Jung, T. Corcobado, I. Milenkovic & M. Tarigan	2018
							100.657
SU1210		P15	Asia	Indonesia/Sumatra	A2	cinnnamon tree (Cinnamomum burmannii)	1.001658,		SU-P37		T. Jung, T. Corcobado, I. Milenkovic & M. Tarigan	2018
							100.652
SU1053		P15	Asia	Indonesia/Sumatra	A1	mix of 2 broadleafed trees	2.73353,		SU-F30		T. Jung, T. Corcobado, I. Milenkovic & M. Tarigan	2018
							99.0456
TJ0512	UQ 4763	P16	Oceania	Australia	A2	soil	n.a.		QLD, Priest Gully		C. O'Dwyer	1999
TJ0513	UQ 4766	P16	Oceania	Australia	A2	soil	n.a.		QLD, Priest Gully		C. O'Dwyer	1999
TJ0520	UQ 4840	P16	Oceania	Australia	A2	lupin bait	n.a.		QLD, Mt Petrie		C. O'Dwyer	1999
TJ0523	UQ 4863	P16	Oceania	Australia	A2	lupin bait	n.a.		QLD, Tingalpa Creek		C. O'Dwyer	1999
TJ0527	UQ 4955	P16	Oceania	Australia	sterile	n.a.	n.a.		TAS		L. Gunn	1999
TJ0612	UQ 736	P16	Oceania	Australia	A2	Adenanthos sp.	n.a.		WA, Ravenswood		M. Stukely	n.a.
TJ0614	UQ 739	P16	Oceania	Australia	A2	Banksia sp.	n.a.		WA, Walpole		M. Stukely	1992
TJ0617	UQ 795	P16	Oceania	Australia	A1	n.a.	n.a.		WA, Cape Arid		A.R. Hardham	n.a.
TJ0618	UQ 817	P16	Oceania	Australia	A2	Aotus ericoides	n.a.		TAS, Coles Bay		M. Dudzinski	n.a.
TJ0619	UQ 818	P17	Oceania	Australia	A2	n.a.	n.a.		QLD, Cooloola		M. Dudzinski & B. Brown	n.a.
TJ0623	UQ 823	P17	Oceania	Australia	A2	n.a.	n.a.		TAS, Browns Plains		M. Dudzinski	n.a.
TJ0634	W 1871	P17	Oceania	Australia	A2	n.a.	n.a.		NSW, New England NP		L. Shuttleworth & B. Freedman	2011/2012
TJ0642	W 1368	P17	Oceania	Australia	A2	Grevillea sp., Eucalyptus sp.	n.a.		Blue Mountains NP, Mount Victoria		T. Suddaby	2008
TJ0643	W 1371	P17	Oceania	Australia	A1	Leptospermum sp.	n.a.		Blue Mountains NP, Katoomba		n.a.	n.a.
TJ0646	W 1641	P17	Oceania	Australia	A2	Macrozamia sp.	n.a.		Wollemi NP, Colo Heights		T. Suddaby	2007
TJ0817	W 1639	P17	Oceania	Australia	A2	Eucalyptus sp., Acacia costata	n.a.		Wollemi NP, Mount Lagoon		R. Daniel	2007
TJ0818	W 1640	P17	Oceania	Australia	A2	Eucalyptus sp., Acacia costata	n.a.		Wollemi NP, Mount Lagoon		R. Daniel	2007
TJ0819	W 1653	P17	Oceania	Australia	A2	Eucalyptus sp., Angophora sp	n.a.		Dharawal SCA		T. Suddaby	2008
TJ0820	W 1659	P18	Oceania	Australia	A2	Casuarina sp., Eucalyptus sp.	n.a.		Garrawarra State Conservation		T. Suddaby	2008
TJ0822	W 1366	P18	Oceania	Australia	A2	Grevillea sp., Acacia sp.	n.a.		Blue Mountains NP, Mount Victoria		T. Suddaby	2008
TJ0825	W 1461	P18	Oceania	Australia	A2	n.a.	n.a.		Garrawarra State Conservation		T. Suddaby	2008
TJ0826	W 1626	P18	Oceania	Australia	A2	Banksia sp.	n.a.		Georges River NP		R. Daniel	2007
TJ0830	W 1733	P18	Oceania	Australia	A2	n.a.	n.a.		Hawlesbury Nepean		R. Daniel	2007
TJ1122	DCE 25	P18	Oceania	Australia	A1	n.a.	n.a.		Western Australia		n.a.	n.a.
TJ1150	DDS 3646	P18	Oceania	Australia	A2	n.a.	n.a.		Western Australia		n.a.	n.a.
TJ1123	MP 74	P18	Oceania	Australia	A2	n.a.	n.a.		Western Australia		n.a.	n.a.
TJ0627	W 1864	P18	Oceania	Australia	A2	Gondwana rainforest	n.a.		NSW, Gibraltar Range NP		T. Bishop	2011/2012
TJ0628	W 1865	P18	Oceania	Australia	A2	Gondwana rainforest	n.a.		NSW, Mount Hyland NR		R. Daniel & D. Guest	2011/2012
TJ0630	W 1867	P18	Oceania	Australia	A2	Gondwana rainforest	n.a.		NSW, New England NP		L. Shuttleworth & B. Freedman	2011/2012
TJ0636	W 1873	P18	Oceania	Australia	A2	Gondwana rainforest	n.a.		NSW, Washpool NP		L. Shuttleworth & B. Freedman	2011/2012
TJ0638	W 1875	P18	Oceania	Australia	A2	Gondwana rainforest	n.a.		NSW, Werrikimbe NP		L. Shuttleworth & B. Freedman	2011/2012
TJ0652	W 1811	P18	Oceania	Australia	A2	Wollemi Pine forest	n.a.		Wollemi Pine site		S. Clarke	2009
TJ0824	W 1451	P18	Oceania	Australia	A2	Eucalyptus sp.	n.a.		Dharawal SCA		T. Suddaby	2008
TJ0504	UQ 2926	P19	Africa	South Africa	A1	Leucospermum cordifolium	n.a.		S&SW Cape		C. Linde	1993
TJ0505	UQ 2963	P19	Africa	South Africa	A1	n.a.	n.a.		Bergriver, S&SW Cape		C. Linde	1986
TJ0506	UQ 2966	P19	Africa	South Africa	A1	n.a.	n.a.		Doringrivier, S&SW Cape		C. Linde	1986
TJ0507	UQ 2968	P19	Africa	South Africa	A1	n.a.	n.a.		Groot Doringrivier, S&SW Cape		C. Linde	1986
TJ0625	UQ 2871	P19	Africa	South Africa	A1	n.a.	n.a.		S&SW Cape		C. Linde	1978
TJ0626	UQ 2889	P19	Africa	South Africa	A2	Pinus radiata	n.a.		S&SW Cape		C. Linde	1998
TJ0837	UQ 2925	P19	Africa	South Africa	A2	Ocotea bullata	n.a.		S&SW Cape		C. Linde	1993
JP0003		P20	Asia	Japan/Shikoku	A1	Quercus acuta	32.73904,		Satayama; Shikoku		T. Jung, M. Horta Jung, C.M. Brasier & H. Masuya	2017
							133
JP0006		P20	Asia	Japan/	A1	Chamaecyparis obtusa	32.74075,		Satayama; Shikoku		T. Jung, M. Horta Jung, C.M. Brasier & H. Masuya	2017
				Shikoku			133
JP0241		P20	Asia	Japan/	A1	Fagus crenata	36.00432,		Takayama; Honshu		T. Jung, M. Horta Jung, A. Hieno & K. Kageyama	2017
				Honshu			137.125
JP0103		P20	Asia	Japan/	A1	Machilus thunbergii	32.74056,		Satayama; Shikoku		T. Jung, M. Horta Jung, C.M. Brasier & H. Masuya	2017
				Shikoku			132.999
JP1621		P20	Asia	Japan/	A1	Streambed soil	28.495226,		Kasari; Amami		T. Jung, M. Horta Jung, J. Webber & S. Uematsu	2018
				Amami			129.661
JP1663		P20	Asia	Japan/	sterile	Elaeocarpus sp.	28.477746,		Kasari; Amami		T. Jung, M. Horta Jung, J. Webber & S. Uematsu	2018
				Amami			129.676
JP1711		P20	Asia	Japan/	A1	Castanopsis sieboldii	28.477746,		Kasari; Amami		T. Jung, M. Horta Jung, J. Webber & S. Uematsu	2018
				Amami			129.676
JP1728		P20	Asia	Japan/	A1	Schefflera octophylla	28.377835,		Nase; Amami		T. Jung, M. Horta Jung, J. Webber & S. Uematsu	2018
				Amami			129.458
JP1771		P20	Asia	Japan/	A1	Schima wallichii	28.377835,		Nase; Amami		T. Jung, M. Horta Jung, J. Webber & S. Uematsu	2018
				Amami			129.458
JP1819		P20	Asia	Japan/	A1	Quercus glauca	26.759956,		Kunigami; Okinawa		T. Jung, M. Horta Jung, K. Kageyama & H. Masuya	2018
				Okinawa			128.217
JP1848		P21	Asia	Japan/	A2	Machilus sp.	26.509634,		Onna; Okinawa		T. Jung, M. Horta Jung, K. Kageyama & H. Masuya	2018
				Okinawa			127.905
JP1931		P21	Asia	Japan/	A1	Castanopsis sieboldii	26.656436,		Motobu; Okinawa		T. Jung, M. Horta Jung, K. Kageyama & H. Masuya	2018
				Okinawa			127.929
JP2124		P21	Asia	Japan/	A2	Fagus crenata	36.026462,		Takayama; Honshu		T. Jung, C.M. Brasier, A. Hieno & K. Kageyama	2018
				Honshu			137.067
JP2174		P21	Asia	Japan/	A1	Fagus crenata	36.026462,		Takayama; Honshu		T. Jung, C.M. Brasier, A. Hieno & K. Kageyama	2018
				Honshu			137.067
JP2236		P21	Asia	Japan/	A2ho	Fagus crenata	36.026462,		Takayama; Honshu		T. Jung, C.M. Brasier, A. Hieno & K. Kageyama	2018
				Honshu			137.067
JP2269		P21	Asia	Japan/	A2	Fagus crenata	36.026462,		Takayama; Honshu		T. Jung, C.M. Brasier, A. Hieno & K. Kageyama	2018
				Honshu			137.067
JP2303		P21	Asia	Japan/	sterile	Larix kaempferii	36.020225,		Takayama; Honshu		T. Jung, C.M. Brasier, A. Hieno & K. Kageyama	2018
				Honshu			137.068
JP2306		P21	Asia	Japan/	A2	Larix kaempferii	36.020225,		Takayama; Honshu		T. Jung, C.M. Brasier, A. Hieno & K. Kageyama	2018
				Honshu			137.068
TJ0508	UQ 3025	P0	North America	USA	A2	Pinus echinata	n.a.		n.a., Georgia		n.a.	n.a.
TJ0509	UQ 3026	P0	North America	USA	A2	Persea americana	n.a.		n.a.		n.a.	n.a.
		A1 = forming oogonia only in dual cultures with A2 tester strains;
		A2 = forming oogonia only in dual cultures with A1 tester strains;
		A2ho = forming oogonia in both dual cultures with A1 tester strains and in ageing single cultures (Refer to Shakya et al. 2021).
		NSW = New South Wales, Qld = Queensland, TAS = Tasmania, WA = Western Australia; NP = National Park; site numbers in Taiwan refer to Jung et al. (2017);
		site numbers in Vietnam refer to Jung et al. (2020); VHS = Vegetation Health Service;
		n.a. = not available; in case coordinates were not available, an approximate coordinate point based on the location name was used for the construction of the world map (Figure 7).

## Sheet: S2.Primers info
Table S2. Primer sequences designed for viruses' screening.
Pool	Virus	Primer name	Primer sequence (5'- 3')	Tm	Amplicon size (bp)
CHILE P01	PciBLV4	CHILE_BUNYA_RV	CTCCTTCTCTTTTTCGATCATCTGC	60	692
		CHILE_BUNYA_FW	CTAATGTTCGGTTAAGTCTGGCATC	60
	PciTLV1	CHILE_TOMBUS_RV	TGAAGTCCTTAGATATGAGAGCAGC	60	602
		CHILE_TOMBUS_FW	GAAGTTCCTTTCCTACTACACTGGT	60
DOMINICAN REPUBLIC P02	PciBLV3	DR_Bunya_RV	ATGACCCACAATTCTGCCAATTT	59.4	900
		DR_Bunya_ FW	TGATTACTTCGGACACAAGCAAT	58.7
	PciNLV2	DR_Narna_RV	TGTTCGTAGATTCAGTGAAGCTA	57.4	800
		DR_Narna_FW	GCAGTTGATGAACAAGACTTTCT	57.6
ALGERIA-TUNISIA-SPAIN (ATS) P03	PciBLV3	ATS_Bunya_ RV	AAAAACTGGTCGTGGCTTTCAAA	60.1	800
		ATS_Bunya_FW	TTCTCTCTTGCCTTGATGATTTGT	58.7
	PciNLV2	ATS_Narna_FW *	ATCACCCTTCAGCATACAGTGTAAT	60.1	601
		ATS_Narna_ RV *	ATATTGATAATCTGGCCGCGAATGT	61.1
PAPUA- INDONESIA P04	PciBLV5	Papuan_Bunya_RV	TGGAAGAAGCAATAATTGTTGGCT	59.5	800
		Papuan Bunya_FW	AGTGCTCTTGTATTTGTTGCAGA	58.9
	PciNLV2	Papuan_Narna 1_ RV	GGTTCGATCATACGTTTACACCTTT	59.7	700
		Papuan_Narna 1_FW	TATCTAGCGAACTTACCTGCGATTT	60.2
	PciNLV6	Papuan_Narna_2_RV	TGTTGAGAAGGATTAAGCAAACC	57.3	800
		Papuan_Narna 2_FW	ACTCAACAACTCAGGCACATTAA	58.5
PORTUGAL P05	PciBLV3	BUNYA1_PORT_RV	AACAACGCAGCTTTGAAATTTAACC	60	865
		BUNYA1_PORT_FW	ATGTTGGCTTTCACATTCAAATCCT	60
	PciBLV4	BUNYA2_PORT_RV	GGAATTGATGATGAGGCTAGTTGTG	60	813
		BUNYA2_PORT_FW	GGTGTGTTGAAAAGCAGTGAGATAA	60
	PciNLV1	MITO_PORT_RV	CTTCTCATTGTACTTGGCATCCTTC	59.9	604
		MITO_PORT_FW	CAAGGAGATGGAAGATCTTGGTTTC	59.6
	PciNLV2	NARNA1_PORT_RV	ACCGTATAGACCATAGACCCTGTAT	60	687
		NARNA1_PORT_FW	ACTGTCAACCTATTCGATCGATGAT	60
EUROPE P06	PciBLV3	EU_BUNYA 1_RV	TTCTCTCTTGCCTTGATGATTTGT	58.7	611
		EU_BUNYA 1_FW	AAAAACTGGTCGTGGCTTTCAAA	60.1
	PciBLV4	EU_Bunya 2_RV	TGCCGGAGTTGATCTGCTATAATAA	60	622
		EU_Bunya 2_FW	TAAAGCTTGCAGAGTTCGAATTGTT	60
	PciNLV2	EU_NARNA1_FW	ACTGTCAACCTATTCGATCGATGAT	60	703
		EU_NARNA1_RV	GTACATTTCATATGCGACCGTGTAG	60.1
VIETNAM P07, P08	PciBLV1	VN_Bunya 1_RV	ACATTCTTTGGTTCGTAAACAAGC	58.7	800
		VN_Bunya 1_FW	TTCCACCTCAAAATTCTTGGCAA	59.3
	PciLV6	VN_Bunya 2_RV	AGTTCAAAGCAAATCCGACTCAA	59.1	800
		VN_Bunya 2_FW	ACCAATTCCTGCCCACTTTAATT	58.8
	PciBLV9	VN_Bunya 3_RV	AAACATGTACAGTCAGAGGAGGAAA	59.9	800
		VN_Bunya3_FW	TGTCAAACTCCATGCAAATGTCT	59.1
	PciBLV1	VN_Bunya 4_RV	ATACAAATCCCGACCAATTGTGT	58.7	801
		VN_Bunya 4_FW	CATCCAGCAGAAGTGTTTTTACCTT	60
	PciBLV1	VN_Bunya 5_RV	AGGACTATCAAACTGAATTGTGGGA	60	800
		VN_Bunya 5_ FW	AATTTGCCCAGTGGATTGACAAT	59.4
	PciFLV1	VN_Fusagra_RV	TGATCTTAAGACCTTGTCCAGTGAA	59.7	865
		VM_Fusagra_FW	ATTTTCGATGAACTTGCGACCAA	59.7
	PciNLV2	VN_Narna 1_RV	ATCGTCTTGAATCAACCGTCATT	58.7	800
		VN_Narna 1_FW	GAGGTATTTGAAGAGACTTGTCAT	56.5
	PciNLV5	VN_Narna 2_RV	GCCTAAAGTTTCTCGCTGTATTACA	59.4	800
		VN_Narna 2_FW	AAGGTAAAGCTGCTCGGATATTAT	57.9
	PciTLV1	VN_Toti_RV	TCAAAAGAACTCTGATCTGTGCA	58.3	735
		VN_Toti_FW	TTATGTTGTTGGTCTTCTGAGTGGT	60.4
	PciAV1	VN_Ambigui_RV	AGCATGATAAGAGTGTTACCCAT	57.4	499
		VN_Ambigui 1_FW	GTGATTTCGAATTACAGGCCTTT	57.7
TAIWAN P09, P10, P11, P12	PciBLV18	TW_Bunya 1_FW	TGGCTCAAATGGGTTTCAACTTT	59.5	896
		TW_Bunya 1_RV	TGAAACAAAATGTCCGTCCAACA	59.6
	PciBLV3	TW_Bunya 2_RV	ATCTTCCGCAAAAAGGCATTCAA	60	742
		TW_Bunya 2_FW	TTGTGTTATTGCGAAAGTCACGT	59.7
	PciBLV7	TW_Bunya 3_RV	AGCAAAAGAACCACAATCAACCT	59.3	895
		TW_Bunya 3_FW	AATCCTTCAGCCATGCATCAAAA	59.5
	PciBLV8	TW_Bunya 4_RV	ACAAATACCGCCACAACACTTTT	59.9	998
		TW_Bunya 4_FW	AGCATCAACAAGGCGATCAAAAT	59.8
	PciBLV10	TW_Bunya 5_FW	ACACGTTTTCCTTGATGCAACAT	59.9	1481
		TW_Bunya 5_RV	AAAGTCCCGCTGAAAAGTTCTTT	59.3
	PciBLV4	TW_Bunya 6_FW	ACAATGAGCACCACTTAAAAGCA	59.4	968
		TW_Bunya 6_RV	AATTCTTCAAAGGGCTGTGCAAA	59.9
	PciBLV3	TW_Bunya 7_FW	AGTTTGAAAGCCATGACCAGTTT	59.3	1085
		TW_Bunya 7_RV	AATGTTCTGCAAGGTGTGTGTTT	59.8
	PciBLV3	TW_Bunya 8_FW	TGCAAGCTTTCGTCATTCATCTT	59.5	603
		TW_Bunya 8_RV	ATGTTTTGTTTACACGCCTTGGA	59.6
	PciBLV12	TW_Bunya 9_FW	TGATTGCATTCATGGTTGGCTTT	60	1370
		TW_Bunya 9_RV	AACGTTGGTGAGTTGGGTAAAAA	59.2
	PciBLV18	TW_Bunya 10_FW	TTATTGCAAACGTAACATCCGCA	59.8	1108
		TW_Bunya 10_RV	TTGTCCTCAATTGCCAATTCCAA	59.4
	PciBLV11	TW_Bunya 11_FW	AAACATCAAATCATCGCTCTGCA	59.6	616
		TW_Bunya 11_RV	ATATTGTGTGTTGCCTTGGCAAA	59.9
	PciBLV2	TW_Bunya 12_560 FW	AACATGCTTTTCCCTTTCTTGGT	59.3	866
		TW_Bunya 12_1,425 RV	GCAAACCTTTCACAGCACAAAAA	59.6
	PciBLV3	TW_Bunya 13_RV	TTCAAAAACTTTGCAGCCATGGT	60.4	1039
		TW_Bunya 13_FW	TGTCGAAATGCAAGCTTTTGTCA	60.2
	PciBLV8	TW_Bunya 14_RV	AATACCGCCACAACACTTTTTCA	59.6	995
		TW_Bunya 14_FW	AGCATCAACAAGGCGATCAAAAT	59.8
	PciBLV13	TW_Bunya 15_RV	AGCTGAAGGAAAATGGCAATTGT	59.7	1163
		TW_Bunya 15_FW	AAACCGATCACTTATGCTTGCAA	59.5
	PciBLV10	TW_Bunya 16_RV	AATGAATGCTTGTTCGCTACGTT	59.8	1356
		TW_Bunya 16_FW	ACACGTTTTCCTTGATGCAACAT	59.9
	PciBLV17	TW_Bunya 17_RV	TTGGGCCCATTGACAATTTTGAA	59.9	817
		TW_Bunya 17_FW	TTGTGGATCATGGTGGCAAATTT	59.7
	PciNLV4	TW_Narna 1_RV	TTCTTCCGATTTTTCTTCTTGCG	58.2	1008
		TW_Narna 1_FW	CAACAAGGGAAAATGGTGCAAAA	59.1
	PciNLV2	TW_Narna 2_2,194RV	GGAAACCCGAGGAATTAATAATC	55.2	616
		TW_Narna 2_1,596 FW	GGAAACAATTTGACCTTCAGAGCAA	60.5
	PciNLV3	TW_Narna 3_RV	TTTTCGTTCTTTTACTCAGCGCT	59.4	768
		TW_Narna 3_FW	TCTGTTGCCGTGATTTCTTTGAT	59.2
	PciNLV2	TW_Narna 4_RV	TTGAACAAATGCCAACAACACGT	60.6	638
		TW_Narna 4_FW	TCGCCCACTTTACGATGTAAAAT	58.7
	PciNLV3	TW_Narna 5_RV	ATGTTAATAACTTGGCCGCGTAT	58.9	1169
		TW_Narna 5_FW	TTTGTTACCGATCCGAATGCATT	59.3
	PciNLV4	TW_Narna 6_RV	TCAACAATTGCCGTTATCCACTT	59.2	551
		TW_Narna 6_FW	AAGCATCGCATCTCAAGGTTTTT	59.7
SUMATRA P13 and P15	PciBLV4	SU_Bunya 1_RV	AAGCTTGCAGAGTTCGAATTGTT	59.7	1414
		SU_Bunya1_FW	TCACAAACCAAGGAAGCAAAGTT	59.5
	PciBLV14	SU_Bunya 2_FW	TACAAGTGATGCGTTTGACCAAA	59.4	943
		SU_Bunya 2_RV	TGTGCCAGATTTTTGTGACAACA	59.8
	PciBLV16	SU_Bunya 3_FW	AAAACAAATGGACACACAGCACA	60.1	1430
		SU_Bunya 3_RW	TTTCCTGCGGTTGTGAAATGAAA	59.9
	PciBLV16	SU_Bunya 4_FW	TTATCGACTGCAACGCTGAAAAA	59.8	1021
		SU_Bunya 4_RV	TTCCTGCAGTTTTGGACGAATTT	59.6
	PciAEV1	SU_ENDORNA 1_2,272 FW	ATGCCCAACAGTAATTTTTGCCA	59.9	1092
		SU_ENDORNA 1_3,363 RV	TGCCATTTCACAATATTTCGCGT	60.1
	PciCV1	SU_Chryso_CP_FW	AACGCAATGCTGTCAAAAGATCT	59.7	1134
		SU_Chryso_CP_RV	TGCCAATAACGCTGTCAATTCTA	58.7
		SU_Chryso_P3_FW	AAAAGTTGCGAAAAGGGTTGGAT	59.9	660
		SU_Chryso_P3_RV	AGTCAATTAGCTCACTTGCCAAT	58.7
		SU_Chryso_P4_FW	TTGCAAATGACAAAGGAGGAAAGA	59.4	542
		SU_Chryso_P4_RV	ACACGAACATGTTTTGGCTCTTT	59.9
		SU_Chryso_RdRp_FW	AACCAATTACGGCTGTTGTTCAA	59.6	1109
		SU_Chryso_RdRp_RV	TCCACTTCATTTGCAGCATTCAA	59.7
	PciNLV8	SU_NARNA 1_FW	GCCTTGGAAAACTGTGCAAATAA	58.6	590
		SU_NARNA 1_RE	ATTTTGTGCGGTCAATGTCTTCT	59.4
	PciNLV6	SU_NARNA 2_FW	AATGTACGACCGTTTAAAAGCAGA	59.2	1093
		SU_NARNA 2_RE	AAAAATCGCAGGTAAATTCGCCA	60.1
	PciNLV2	SU_NARNA 3_FW	ACAATGTTTAGTTGACGTAGCCT	58.4	631
		SU_NARNA 3_RE	TCCACATTCGCGGTCAAATTATT	59.3
	PciFLV2	SU_Fusagra 2_FW	ACTCACTCATCGACTACTGTGTTTA	59.5	931
		SU_Fusagra 2_RE	ACTAAACAGTCCAACATCACGAT	58.1
	PciFLV1	SU_Fusagra 1_FW	TGTCCAAAGCAGTCTTCAAGTTT	59	724
		SU_Fusagra 1_RV	TTTGGTATGGCACGATTTAGGTA	57.9
	PciFLV1	SU_PiRV3_FW	AACCGCAATCTTTGGAACTGTAT	58.9	693
		SU_PiRV3_RV	AAGGTTTGGTATGGCACGATTTA	58.7
SULAWESI, KALIMATAN and JAVA (SL, KA, JV) P14	PciBLV3	SL_Bunya 1_FW	AATGGGGGCAATCAATCTGAAAT	59	1328
		SL_Bunya 1_RV	ATTGCTTGTGTCCGAAGTAATCA	58.7
	PciBLV15	SL_Bunya 2_FW	ACCCAATGCTTTCAAAACACTGT	59.8	1380
		SL_Bunya2_RV	ACGAAAACAGTGCAAAACCCTTT	60.3
	PciAEV2	SL_Endorna1_R	ACCAAAGTTCATTGTGTTGTGCT	59.8	1006
		SL_Endorna1_FW	AAAAGTACACGCAAATCAAGGCA	59.9
	PciTLV2	SL_Toti1_FW	GAAGGATCTACCCAGCGACG	60	998
		SL_Toti1_RV	GCGAAGAATCTCGACCCGAT	60
	PciNLV7	SL_NARNA 1_FW	AGATAATATCCGAGCAGCTTTTCCT	60.1	1016
		SL_NARNA 1_RE	TGGCGAATTTACCTGCGATTTTT	60.1
	PciNLV2	SL_NARNA 2_FW	TTAATAATTTGGCCGCGAATGTG	58.6	774
		SL_NARNA 2_RE	ACGGTCGCATATGAAATGTACG	59.2
	PciNLV6	SL_NARNA 3_FW	AAAAATCGCAGGTAAATTCGCCA	59.7	1094
		SL_NARNA 3_RE	AAATGTACGACCGTTTGAAAGCA	60.1
AUSTRALASIA P16, P17, P18	PciBLV3	AU_Bunya 1	AATTTGAAAGCCACGACCAGTTT	59.9	1111
		AU_Bunya 1_RE	ACGCACATAAATCAGCTTGCAAT	60.1
	PciBLV4	AU_Bunya 2_FW *	TCAACGTTTTCACTTGCTTCTGT	59.6	659
		AU_Bunya 2_RE *	TTGACTGTTGAAACTGCTGACAA	59.2
	PciNLV2	AU_Narna_FW	AAATGTACGACCGTTTCCTTCAA	58.9	760
		AU_Narna_RE	ATATTGATAATCTGGCCGCGAAT	58.5
SOUTH AFRICA P19	PciBLV4	SA_Bunya 1_FW	TTGTGCAGTTTGTCCATTGAACA	59.8	955
		SA_Bunya 1_RE	ATCCAGGCCAATTGTTTCTGTTT	59.4
JAPAN P20 and P21	PciNLV2	JP_Narna 1_FW	TCGGCCCTATCGGTTATCTTAAAAA	60.2	1069
		JP_Narna 1_RE	TCATTGATACTGTGTCTCGTGAAGA	59.8
	PciBLV18	JP_Bunya 1_FW	AAACCTTGCGAATTCATCAACCA	59.7	745
		JP_Bunya 1_RE	AGACAACAGCTTGCAATTTGACA	59.9
	PciBLV3	JP_Bunya 2_FW*	AAGAAATTGACAGAATTGCGGGT	59.4	1108
		JP_Bunya 2_RE*	TTTCAAAAACTTTGCTGCCATGG	59.4
Pools 1-21 and USA	PciMOMV1	p15.1_1,432 F	ATTACAAAGGCGATTTCTGAGGC	59.6	390
		p15.1_1,821 R	AGAGGCCATTTTTGGGGAATAGT	59.6
		p.15.1_4,208 F	ATATGCAAGTCGAGGTGAGATCC	60	600-700
		p.15.1_410 R	AACAAGTAATTCCCCTCTGGCAT	60
	PciOMV1	Cluster 24_1,749 R	TTTCTTCGCTTCAAATATCGTCCG	60	1031
		Cluster 24_708 F	TGCGAAAATTTATTTCCCGGCTT	60.1
		Cluster 28_33 F	TTGACCAACTATGTGCTGAGCTCGACG	68.1	546
		Cluster 28_33 R	CGAGTGCATTCCCGTATCCGCTGC	66.9
	PciOMV2	Cluster 14_17_1,560 R	ACGGCAGAATCTTCGATGTACATA	60	991
		Cluster 14_17_558 F	TTTCCTCCATAATAGCAGCAATACC	59
		Cluster 15_16 R	GTAAGAGTCTAACTTACCAGAC	53.1	650
		Cluster 15 _16 F	CGATCCTTATAATAGAGTTGTCTTCGCT	60.8
	PciOMV3	Cluster 21 and 27_250 F	TTGAAGCATTGGGTCACTTTGAT	59.1	368
		Cluster 21 and 27_617 R	TCCTTTCAATTGCTCGAACCTTT	59.1
		Cluster 31_589 R	GGCTTTTTCTTGTCGCGAAGTATA	59.9	348
		Cluster 31_243 F	TCCAATCTGTCTCCTTACTTTGCA	60
	PciOMV4	Cluster 11_F	AAGGCATTCTCGGTTAGTTCCTT	60	1094
		Cluster 11_R	TCGTCATCAAAAGCGTCTACAGA	60.1
	PciOMV5	Cluster 12_ F	TACCAACTCAACTCAGTGGCAAT	60	1471
		Cluster 12_R	TATCGAAAACGTGGTGTCTGACT	60.2
	PciOMV6	Cluster 19_1,301 F	ATTGGAAATGATGACGCAGATGT	59.1	1032
		Cluster 19_2,332 R	ATTAGAAAACGCTGCTGATTGGT	59.2
	PciOMV7	Cluster 18_1,194 F	TTGACCTTTCCGATTCAGAACCT	59.9	1157
		Cluster 18_2,350 R	TTGAAACCACACCAGCTAGAGTT	60.1
		Cluster 30_706 F	ACTTTGCCAACACACTTGAAACA	60	706
		Cluster 30_1,411 R	TCATTGACTCAGCTTGTTCTACCA	60
	PciOMV8	Cluster 35_190 F	ACGAAATGCAAACACCTTCCTTA	60	594
		Cluster 35_783 R	AAATTTCCGAATCAGCAGGCAAA	59.1
	PciOMV9	Cluster 29_1,936 R	ATCCTTACAGATGCGTCATAGACTT	59.9	1052
		Cluster 29_885 F	AAGTCTTTTACCAATTACGCATCCC	59.7
		Cluster 3_290 F	AAGACCTGGAGAAGTTTGCTGATA	59.5	690
		Cluster 3_979 R	TGACCCTCGACTTGATAATCTTGT	59.7
	PciOMV10	Cluster 26_1,492 R	TGCCAAAGTTTGACATGTGTTCA	59.8	542
		Cluster 26_951 F	AACGCCTGAAACCCTTTATGAAA	59.1
	PciOMV11	Cluster 20_1,458 R	TGGCTTAACAACCGACTTTTTCA	60	1398
		Cluster 20_61 F	AGGTCGAAACTAGGTGGCTTTTAT	59.3
		Cluster 22_1,326 R	TGCTCATATGTTTCCTCCACTTGT	60.3	1131
		Cluster 22_196 F	CCATGAAAGACGGTAAATTAACTGAAA	58.7
* Primers used for the the study of the prevalence at the variant level and DAPC analyses of PciBLV3
* Primers used for the the study of the prevalence at the variant level and DAPC analyses of PciBLV4
* Primers used for the the study of the prevalence at the variant level and DAPC analyses of PciNLV2

## Sheet: S3. HTS results
Table S3. Summary of the stranded total RNA sequencing results
		Total number of sequencing reads	Low quality reads and adapters presence	Total number reads after removing low quality bases and adapters sequences	Number of reads aligned to SSU**	Number of reads aligned to LSU***	Total number of reads after removing rRNA	Total viral reads*	Total viral read %	Number of all assembled contigs by SPAdes	Contigs bigger than 500 bp
Pool	Isolates (i)	R1 and R2®	R1 and R2®	R1 and R2®	R1 and R2®	R1 and R2®	R1 and R2®	R1+R2	R1+R2	R1+R2	R1+R2
P01	8	446043960	142,226,212 (31.89 %)	303,817,748 (68.11%)	146,909,762 (48.35%)	134,330,307 (44.21%)	2,2577,679 (5.06%)	3292400	0.738134	15749	1669
P02	5	430088177	139,500,802 (32.44%)	290,587,375 (67.56%)	151,012,623 (51.97%)	79,231,452 (27.27%)	60,343,300 (14.03%)	1673729	0.38916	16517	776
P03	7	458737455	146,885,987 (32.02%)	311,851,468 (67.99%)	141,237,162 (45.29%)	102,759,034 (32.95%)	67,855,272 (14.79%)	1314446	0.286536	27176	4603
P04	4	422654243	137,605,987 (32.56%)	285,048,256 (67.44%)	148,937,608 (52.25%)	104,414,474 (36.63%)	31,696,174 (7.50%)	495565	0.117251	21984	2253
P05	15	408402521	132,816,017 (32.52%)	275,586,504 (67.48%)	137,101,147 (49.75%)	(111,478,324 (40.45%)	27,007,033 (6.61%)	2733468	0.669307	23175	2707
P06	13	504805871	161,618,648 (32.02%)	343,187,223 (67.98%)	163,971,492 (47.78%)	135,591,873 (39.51%)	43,623,858 (8.64%)	1883290	0.373072	28253	3152
P07	16	494522943	150,007,210 (30.33%)	344,515,733 (69.67%)	177,113,534 (51.41 %)	126,149,232 (36.62%)	41,252,967 (8.34%)	876707	0.177283	68512	16725
P08	13	461066782	138,347,572 (30.00%)	322,719,210 (70.00%)	148,618,368 (46.05%)	124,246,208 (38.50%)	49,854,634 (10.81%)	336598	0.0730042	32735	5622
P09	17	453058623	130,601,873 (28.83%)	322,456,750 (71.17%)	143,489,491 (45.00%)	151,888,977 (47.10%)	27,078,282 (5.98%)	948883	0.209439	18849	1994
P10	10	456671815	134,828,809 (29.52%)	321,843,006 (70.48%)	168,195,009 (52.26%)	72,086,220 (22.40%)	81,561,777 (17.86%)	432488	0.0947043	27055	2292
P11	12	436000702	129,343,181 (29.67%)	306,657,521 (70.33%)	139,518,908 (45.50%)	135,319,284 (44.13%)	31,819,329 (7.30%)	450854	0.103407	42466	8113
P12	10	470404668	139,068,680 (29.56%)	331,335,988 (70.44%)	145,980,544 (44.06%)	159,899,726 (48.26%)	25,455,718 (5.41%)	1494169	0.317635	21398	2132
P13	11	333960928	142,263,302 (42.60%)	191,697,626 (57.40%)	81,915,718 (42.73%)	92,500,270 (48.25%)	17,281,638 (5.17%)	753374	0.225587	30312	4519
P14	8	310768743	124,755,230 (40.14%)	186,013,513 (59.86 %)	67,354,863 (36.21%)	103,870,768 (55.84%)	14,787,882 (4.76%)	1060336	0.341198	21862	2322
P15	13	371561309	150,538,830 (40.51%)	221,022,479 (59.48%)	74,101,720 (33.53%)	116,594,424 (52.75%)	30,326,335 (8.16%)	1915608	0.515556	31316	4206
P16	9	403578763	119,386,408 (29.58%)	284,192,355 (70.42%)	93,484,819 (32.89%)	133,373,646 (46.93%)	57,333,890 (14.20%)	2879127	0.713399	27165	4123
P17	9	406949942	128,676,081 (31.62%)	278,273,861 (68.38%)	124,396,330 (44.70%)	107,484,825 (38.63%)	46,392,706 (11.40%)	906050	0.222644	24442	2943
P18	15	546687431	167,748,603 (30.68%)	378,938,828 (69.32%)	129,660,477 (34.22%)	180,350,284 (47.59%)	68,928,067 (12.61%)	3153975	0.576925	45307	11378
P19	7	471097059	141,047,380 (29.94%)	330,049,679 (70.06%)	119,335,266 (36.16%)	183,257,501 (55.52%)	27,456,912 (5.83%)	689390	0.146337	25739	4552
P20	10	435573134	130,286,901 (29.91%)	305,286,233 (70.09%)	107565351 35.2343 %	163,310,818 (53.49%)	34,410,064 (8.00%)	1043477	0.239564	54466	14688
P21	8	451672014	135,645,541 (30.03%)	316,026,473 (69.99%)	110,908,304 (35.09%)	176,951,913 (55.99%)	28,166,256 (6.24%)	749709	0.165985	25301	4318
(i) Number of isolates from which RNA was pooled
*Total viral reads as a result of the sum of reads mapped for the novo-assembling of novel viruses described in this study (see Table 1 and S3)
** SSU: Small subunit ribosomal ribonucleic acid
*** LSU: Large subunit ribosomal ribonucleic acid
®In both files, R1 and R2, same read amount were found.

## Sheet: S4. Viruses info
Table S4. Full information of every variant/contig identified in this study
Genome type	Virus species name	Acronym	variant	Final contig/sequence name	Pool (P)	Genomic segment	GenBank accession number	Contig length (nt)	Mapped reads®	Mean	Most similar virus in GenBank (BLASTX)	E- value	Identity (%)	QC (%)	CDD-search D	CDD position in nt sequence (5'- 3')
										depth*
(+)ssRNA	Phytophthora cinnamomi ambiguivirus 1	PciAV1	1	variant 1_Vietnamese	P08	RNA 1	PP891628	2880	296	14	Setosphaeria turcica ambiguivirus 2	0.0	52.01	72	ps_ssRNAv_Tolivirales_RdRp	1311-2000 (2.25e-61)
															RdRP_3	1218-2381 (7.58e-48)
	Phytophthora cinnamomi tombus-like virus 1	PciTbLV1	1	variant 1_Chilean	P01	RNA 1	PP891944	4111	3333	108	Bermuda grass latent virus	0.0	99	68	Panicovirus_RdRp	568-2640 (0e+00)
															RdRP_3	1132-2562 (1.59e-129)
															Tombus_movement super family	2655-2819 (3.24e-05)
															Viral_coat (S domain)	3114-3698 (1.82e-11)
	Phytophthora cinnamomi endornavirus virus 1	PciEV1	1	variant 1_Sumatran	P13	RNA 1	PP891625	12807	41284	415	Phytophthora cactorum alphaendornavirus 2	0.0	58.13	98	Endornaviridae_RdRp	3871-4104 (1.09e-96)
															RdRP_2	3928-4085 (3.48e-10)
															Viral_helicase1	1268-1513 (1.24e-07)
			2	variant 2_Sumatran	P15	RNA 1	PP891626	12813	33916	323	Phytophthora cactorum alphaendornavirus 2	0.0	57.58	97	Endornaviridae_RdRp	11622-12323 (7.67e-95)
															Viral_helicase1	3813-4550 (1.01e-08)
	Phytophthora cinnamomi endornavirus virus 2	PciEV2	1	variant 1_SLJV	14	RNA 1	PP891627	12843	13775	137	Phytophthora heveae alphaendornavirus 1	0.0	42.82	98	Endornaviridae_RdRp	3847-4081 (2.21e-97)
															RdRP_2	3822-4060 (1.51e-1)
															Viral_helicase1	1293-1521 (4.56e-04)
	Phytophthora cinnamomi narna-like virus 1	PciNLV1	1	variant_1_Portuguese	P05	RNA 1	PP891690	2415	870295	467	Phytophthora palustris narna-like virus 5	5e-46	31.36	53	ps-ssRNAv_Narnaviridae_RdRp	944-1585 (6.90e-08)
	Phytophthora cinnamomi narna-like virus 2	PciNLV2	1	variant 1_Papuan	P04	RNA 1	PP891691	2945	26215	1030.78	Phytophthora castaneae RNA virus 2	0.0	71.71	88	ps-ssRNAv_Narnaviridae_RdRp	1384-1848 (8.18e-09)
			2	variant 2_Japanese	P20		PP891692	2978	86492	3742.16	Phytophthora castaneae RNA virus 2	0.0	70.32	87	ps-ssRNAv_Narnaviridae_RdRp	1290-1754 (2.02e-08)
			3	variant 3_Vietnamese	P07		PP891693	2973	86849	3706.18	Phytophthora castaneae RNA virus 2	0.0	79.24	83	ps-ssRNAv_Narnaviridae_RdRp	1420-1884 (2.84e-08)
			4	variant 4_Taiwanese	P10		PP891694	2075	39753	2391.05	Phytophthora castaneae RNA virus 2	0.0	85.80	97	ps-ssRNAv_Narnaviridae_RdRp	564-1028 (1.30e-08)
			5	variant 5_Australian	P17		PP891695	2975	49417	2056.67	Phytophthora castaneae RNA virus 2	0.0	71.59	87	ps-ssRNAv_Narnaviridae_RdRp	1342-1806 (1.11e-08)
			6	variant 6_ATS	P03		PP891696	2879	176021	7556.73	Phytophthora castaneae RNA virus 2	0.0	71.71	90	ps-ssRNAv_Narnaviridae_RdRp	1342-1806 (1.44e-08)
			7	variant 7_Australian	P18		PP891697	2974	198117	8366.17	Phytophthora castaneae RNA virus 2	0.0	71.71	87	ps-ssRNAv_Narnaviridae_RdRp	1342-1806 (8.27e-09)
			8	variant 8_European	P06		PP891698	3128	142799	5583.18	Phytophthora castaneae RNA virus 2	0.0	71.59	83	ps-ssRNAv_Narnaviridae_RdRp	1435-1899 (1.59e-08)
			9	variant 9_Japanese	P21		PP891699	3025	14505	601.188	Phytophthora castaneae RNA virus 2	0.0	71.71	85	ps-ssRNAv_Narnaviridae_RdRp	1435-1899 (1.14e-08)
			10	variant 10_Dominican	P02		PP891700	2908	104017	4322.03	Phytophthora castaneae RNA virus 2	0.0	71.59	89	ps-ssRNAv_Narnaviridae_RdRp	1391-1855 (1.08e-08)
			11	variant 11_Portuguese	P05		PP891701	2832	100318	4373.97	Phytophthora castaneae RNA virus 2	0.0	71.71	91	ps-ssRNAv_Narnaviridae_RdRp	1357-1821 (7.81e-09)
			12	variant 12_SLJV	P14		PP891702	2316	82095	4327	Phytophthora castaneae RNA virus 2	0.0	72.89	95	ps-ssRNAv_Narnaviridae_RdRp	783-1247 (1.11e-08)
			13	variant 13_Sumatran	P15		PP891703	2985	75080	3166.55	Phytophthora castaneae RNA virus 2	0.0	71.48	87	ps-ssRNAv_Narnaviridae_RdRp	1386-1850 (8.30e-09)
	Phytophthora cinnamomi narna-like virus 3	PciNLV3	1	variant 1_Taiwanese	P10	RNA 1	PP891704	3099	1620	64.79	Phytophthora castaneae RNA virus 2	0.0	80.39	83	ps-ssRNAv_Narnaviridae_RdRp	1420-1884 (2.84e-08)
	Phytophthora cinnamomi narna-like virus 4	PciNLV4	1	variant 1_Taiwanese	P09	RNA 1	PP891705	2556	20228	910.918	Phytophthora castaneae RNA virus 2	0.0	72.06	97	ps-ssRNAv_Narnaviridae_RdRp	1041-1505 (6.91e-09)
			2	variant 2_Taiwanese	P12	RNA 1	PP891706	2935	259472	11079.1	Phytophthora castaneae RNA virus 2	0.0	83.33	88	ps-ssRNAv_Narnaviridae_RdRp	1429-1893 (1.47e-08)
	Phytophthora cinnamomi narna-like virus 5	PciNLV5	1	variant 1_Vietnamese	P07	RNA 1	PP891707	3065	55948	2253.22	Phytophthora castaneae RNA virus 2	0.0	83.56	89	ps-ssRNAv_Narnaviridae_RdRp	1516-1980 (2.61e-09)
	Phytophthora cinnamomi narna-like virus 6	PciNLV6	1	variant 1_Papuan	P04	RNA 1	PP891708	1752	22232	1562.23	Phytophthora castaneae RNA virus 2	0.0	81.31	86	ps-ssRNAv_Narnaviridae_RdRp	1516-1980 (2.61e-09)
			2	variant 2_SLJV	P14	RNA 1	PP891709	3011	75525	3038.01	Phytophthora castaneae RNA virus 2	0.0	82.53	91	ps-ssRNAv_Narnaviridae_RdRp	1456-1920 (3.44e-09)
			3	variant 3_Sumatran	P15	RNA 1	PP891710	3051	179627	7357.5	Phytophthora castaneae RNA virus 2	0.0	82.87	85	ps-ssRNAv_Narnaviridae_RdRp	1453-1917 (3.50e-09)
	Phytophthora cinnamomi narna-like virus 7	PciNLV7	1	variant 1_SLJV	P14	RNA 1	PP891711	1968	30744	1945.03	Phytophthora castaneae RNA virus 2	0.0	81.31	95	ps-ssRNAv_Narnaviridae_RdRp	413-877 (1.88e-10)
	Phytophthora cinnamomi narna-like virus 8	PciNLV8	1	variant 1_Sumatran	P15	RNA 1	PP891712	3627	43841	1518.73	Erysiphe necator associated narnavirus 8	0.0	42.12	88	No significant similarity found	not estimated
	Phytophthora cinnamomi chrysovirus 1	PciCV1	1	variant 1_Sumatran	P15	dsRNA 1	PP891685	3465	301	12.3936	Aspergillus fumigatus chrysovirus_RdRP	0.0	91.66	96	RdRP_4	1884-2597 (7.12e-09)
dsRNA						dsRNA 2	PP891682	3039	256	12	Aspergillus fumigatus chrysovirus_CP	0.0	82.98	93	No significant similarity found	not estimated
						dsRNA 3	PP891683	2789	238	11	Aspergillus fumigatus chrysovirus_P3	0.0	79.41	94	No significant similarity found	not estimated
						dsRNA 4	PP891684	2573	232	9	Aspergillus fumigatus chrysovirus_P4	0.0	92.68	93	No significant similarity found	not estimated
	Phytophthora cinnamomi toti-like virus 1	PciTLV1	1	variant 1_Vietnamese	P07	dsRNA 1	PP891945	5454	1119	26.3085	Phytophthora cactorum RNA virus 1	0.0	77.48	81	RdRP_4	3912-4586 (3.04e-06)
	Phytophthora cinnamomi toti-like virus 2	PciTLV2	1	variant 1_Sulawesian	P14	dsRNA 1	PP891946	6294	2210	45.4202	Trichoderma harzianum dsRNA virus 3	0.0	43.29	43	RdRP_4	4216-4974 (5.18e-07)
	Phytophthora cinnamomi fusagra-like virus 1	PciFLV1-1	1	variant 1_Vietnamese	P07	dsRNA 1	PP891686	7003	36671	661.107	Utsjoki toti-like virus	1e-40	28.75	25	RdRP_4	5022-5996 (9.27e-09)
		PciFLV1-2	2	variant 2_Sumatran	P13	dsRNA 1	PP891687	6940	64777	1161.59	Utsjoki toti-like virus	3e-41	28.55	25	RdRP_4	4985-5959 (2.52e-07)
	Phytophthora cinnamomi fusagra-like virus 2	PciFLV2	1	variant 1_Sumatran	P15	dsRNA 1	PP891688	6942	32029	569.723	Phytophthora castaneae RNA virus 4	0.0	69.69	52	RdRP_4	5332-5868 (4.01e-09)
(-)ssRNA	Phytophthora cinnamomi bunya-like virus 1	PciBLV1	1	variant 1_Vietnamese	P07	RNA 1	PP891629	9086	17085	244.749	Phytophthora condilina negative stranded RNA virus 11	0.0	65.84	98	Bunya_RdRp	4051-5151 (7.57e-07)
			2	variant 2_Vietnamese	P07	RNA 1	PP891630	9086	20111	289.749	Phytophthora condilina negative stranded RNA virus 11	0.0	65.91	98	Bunya_RdRp	4051-5151 (7.38e-07)
			3	variant 3_Vietnamese	P07	RNA 1	PP891631	8768	15011	223.536	Phytophthora condilina negative stranded RNA virus 11	0.0	66.65	94	Bunya_RdRp	3733-4833 (7.80e-07)
			4	variant 4_Vietnamese	P08	RNA 1	PP891632	9086	15974	229.308	Phytophthora condilina negative stranded RNA virus 11	0.0	65.97	98	Bunya_RdRp	4051-5109 (9.60e-07)
	Phytophthora cinnamomi bunya-like virus 2	PciBLV2	1	variant 1_Taiwanese	P11	RNA 1	PP891633	9088	23273	325.502	Phytophthora condilina negative stranded RNA virus 11	0.0	65.35	98	Bunya_RdRp	4423-5232 (1.03e-04)
			2	variant 2_Taiwanese	P11	RNA 1	PP891634	7884	17988	290.864	Phytophthora condilina negative stranded RNA virus 11	0.0	67.08	98	Bunya_RdRp	3219-4028 (8.86e-05)
			3	variant 3_Taiwanese	P11	RNA 1	PP891635	9088	50604	714.823	Phytophthora condilina negative stranded RNA virus 11	0.0	65.35	98	Bunya_RdRp	4423-5232 1.03e-04
	Phytophthora cinnamomi bunya-like virus 3	PciBLV3	1	variant 1_Taiwanese	P10	RNA 1	PP891636	9103	11366	154.252	Phytophthora condilina negative stranded RNA virus 11	0.0	65.87	97	Bunya_RdRp	4425-5234 (2.66e-05)
			2	variant 2_Taiwanese	P10	RNA 1	PP891637	9104	11308	153.264	Phytophthora condilina negative stranded RNA virus 11	0.0	65.87	97	Bunya_RdRp	4425-5234 (2.66e-05)
			3	variant 3_Taiwanese	P12	RNA 1	PP891638	9109	26971	381.978	Phytophthora condilina negative stranded RNA virus 11	0.0	65.77	97	Bunya_RdRp	4423-5232 (2.67e-05)
			4	variant 4_Japanese	P21	RNA 1	PP891639	6780	123388	2375.98	Phytophthora condilina negative stranded RNA virus 11	0.0	68.78	98	Bunya_RdRp	4453-5262 (1.94e-05)
			5	variant 5_SLJV	P14	RNA 1	PP891640	9180	29924	420.975	Phytophthora condilina negative stranded RNA virus 11	0.0	64.94	98	Bunya_RdRp	4519-5328 (4.62e-05
			6	variant 6_SLJV	P14	RNA 1	PP891641	9090	28741	407.462	Phytophthora condilina negative stranded RNA virus 11	0.0	65.67	98	Bunya_RdRp	4429-5238 (4.58e-05)
			7	variant 7_Portuguese	P05	RNA 1	PP891642	9179	205409	2804.67	Phytophthora condilina negative stranded RNA virus 11	0.0	65.74	97	Bunya_RdRp	4493-5302 (4.62e-05)
			8	variant 8_European	P06	RNA 1	PP891643	9194	96735	1072.7	Phytophthora condilina negative stranded RNA virus 11	0.0	65.67	96	Bunya_RdRp	4466-5275 (4.63e-05)
			9	variant 9_Australian	P16	RNA 1	PP891644	9141	972410	9707.2	Phytophthora condilina negative stranded RNA virus 11	0.0	65.67	97	Bunya_RdRp	4459-5268 (4.60e-05)
			10	variant 10_Australian	P17	RNA 1	PP891645	9083	43350	623.622	Phytophthora condilina negative stranded RNA virus 11	0.0	65.64	98	Bunya_RdRp	4423-5232 (4.57e-05)
			11	variant 11_Australian	P18	RNA 1	PP891646	9098	202905	2959.89	Phytophthora condilina negative stranded RNA virus 11	0.0	65.67	97	Bunya_RdRp	4423-5232 (4.58e-05)
			12	variant 12_ATS	P03	RNA 1	PP891647	9106	107596	1544.71	Phytophthora condilina negative stranded RNA virus 11	0.0	65.67	97	Bunya_RdRp	4436-5245 (4.58e-05)
			13	variant 13_Dominican	P02	RNA 1	PP891648	9175	662516	9391.71	Phytophthora condilina negative stranded RNA virus 11	0.0	65.71	97	Bunya_RdRp	4481-5290 (4.62e-05)
			14	variant 14_Taiwanese	P09	RNA 1	PP891649	9090	32968	480.406	Phytophthora condilina negative stranded RNA virus 11	0.0	65.67	98	Bunya_RdRp	4428-5237 (2.66e-05)
			15	variant 15_Taiwanese	P09	RNA 1	PP891650	9089	30048	438.591	Phytophthora condilina negative stranded RNA virus 11	0.0	65.74	98	Bunya_RdRp	4428-5237 (2.66e-05)
	Phytophthora cinnamomi bunya-like virus 4	PciBLV4	3	variant 3_Portuguese	P05	RNA 1	PP891653	9152	70950	1023.25	Phytophthora condilina negative stranded RNA virus 11	0.0	65.37	97	Bunya_RdRp	4098-5276 (1.18e-07)
			4	variant 4_Chilean	P01	RNA 1	PP891654	9085	410310	5163	Phytophthora condilina negative stranded RNA virus 11	0.0	65.34	98	Bunya_RdRp	4054-5232 (3.47e-07)
			5	variant 5_Australian	P17	RNA 1	PP891655	9087	30881	446.94	Phytophthora condilina negative stranded RNA virus 11	0.0	65.34	98	Bunya_RdRp	4054-5232 (2.64e-07)
			6	variant 6_Australian	P18	RNA 1	PP891656	9084	29342	431.054	Phytophthora condilina negative stranded RNA virus 11	0.0	65.37	98	Bunya_RdRp	4054-5232 (3.47e-07)
			7	variant 7_South African	P19	RNA 1	PP891657	9086	32166	470.889	Phytophthora condilina negative stranded RNA virus 11	0.0	65.30	98	Bunya_RdRp	4055-5233 (3.47e-07)
			8	variant 8_European	P06	RNA 1	PP891658	9108	20969	266.547	Phytophthora condilina negative stranded RNA virus 11	0.0	65.24	97	Bunya_RdRp	4054-5232 (3.48e-07)
			1	variant 1_Sumatran	P13	RNA 1	PP891660	9088	55432	792.263	Phytophthora condilina negative stranded RNA virus 11	0.0	65.40	98	Bunya_RdRp	4054-5232 (5.97e-07)
			2	variant 2_Sumatran	P15	RNA 1	PP891661	9083	8358	118.779	Phytophthora condilina negative stranded RNA virus 11	0.0	65.37	97	Bunya_RdRp	4054-5232 (2.64e-07)
	Phytophthora cinnamomi bunya-like virus 5	PciBLV5	1	variant 1_Papuan	P04	RNA 1	PP891662	9109	50454	724.152	Phytophthora condilina negative stranded RNA virus 11	0.0	64.56	96	Bunya_RdRp	4072-5994 (2.87e-07)
	Phytophthora cinnamomi bunya-like virus 6	PciBLV6	1	variant 1_Vietnamese	P07	RNA 1	PP891663	9417	11228	155.771	Phytophthora palustris bunya-like virus 12	0.0	59.47	99	Bunya_RdRp	4455-5876 (1.83e-06)
	Phytophthora cinnamomi bunya-like virus 7	PciBLV7	1	variant 1_Taiwanese	P09	RNA 1	PP891664	9414	13532	188.284	Phytophthora palustris bunya-like virus 12	0.0	58.84	99	Bunya_RdRp	4181-5116 (9.12e-06)
	Phytophthora cinnamomi bunya-like virus 8	PciBLV8	1	variant 1_Taiwanese	P09	RNA 1	PP891665	8985	35231	517.397	Sanya bunya-like virus 10	0.0	47.84	86	Bunya_RdRp	4477-5085 (5.12e-08)
			2	variant 2_Taiwanese	P12	RNA 1	PP891666	8989	27076	387.168	Sanya bunya-like virus 10	0.0	47.84	86	Bunya_RdRp	4476-5084 (5.12e-08)
	Phytophthora cinnamomi bunya-like virus 9	PciBLV9	1	variant 1_Vietnamese	P07	RNA 1	PP891667	8354	15127	235.695	Phytophthora palustris bunya-like virus 5	0.0	72.75	99	Bunya_RdRp	4020-4949 (1.23e-05)
	Phytophthora cinnamomi bunya-like virus 10	PciBLV10	1	variant 1_Taiwanese	P12	RNA 1	PP891668	8370	45814	703.474	Phytophthora palustris bunya-like virus 5	0.0	73.59	97	Bunya_RdRp	3717-5069 (1.08e-07)
			2	variant 2_Taiwanese	P09	RNA 1	PP891669	8465	27027	423.726	Phytophthora palustris bunya-like virus 5	0.0	73.80	98	Bunya_RdRp	3680-5032 (5.48e-07)
	Phytophthora cinnamomi bunya-like virus 11	PciBLV11	1	variant 1_Taiwanese	P10	RNA 1	PP891670	8408	17669	264.093	Phytophthora palustris bunya-like virus 5	0.0	72.54	98	Bunya_RdRp	4070-4963 (2.52e-03)
															L protein_N terminus	7394-7591 (1.39e-03)
	Phytophthora cinnamomi bunya-like virus 12	PciBLV12	1	variant 1_Taiwanese	P10	RNA 1	PP891671	8353	2612	38.5417	Phytophthora palustris bunya-like virus 12	0.0	58.84	99	Bunya_RdRp	4463-5884 (6.19e-07)
	Phytophthora cinnamomi bunya-like virus 13	PciBLV13	1	variant 1_Taiwanese	P12	RNA 1	PP891672	8357	35235	548.174	Phytophthora palustris bunya-like virus 5	0.0	72.92	99	Bunya_RdRp	3654-5006 (3.17e-07)
	Phytophthora cinnamomi bunya-like virus 14	PciBLV14	1	variant 1_Sumatran	P13	RNA 1	PP891673	8359	8753	135.73	Phytophthora palustris bunya-like virus 5	0.0	73.52	99	Bunya_RdRp	3654-4889 (5.45e-07)
	Phytophthora cinnamomi bunya-like virus 15	PciBLV15	1	variant 1_SLJV	P14	RNA 1	PP891674	8347	6192	95.7513	Phytophthora palustris bunya-like virus 5	0.0	73.29	99	Bunya_RdRp	4019-5482 (3.74e-08)
															L protein_N terminus	7430-7591 (1.15e-03)
	Phytophthora cinnamomi bunya-like virus 16	PciBLV16	1	variant 1_Sumatran	P15	RNA 1	PP891675	9086	33467	462.848	Phytophthora condilina negative stranded RNA virus 11	0.0	65.62	98	Bunya_RdRp	4053-5111 2.53e-06)
			2	variant 2_Sumatran	P15	RNA 1	PP891676	9089	10327	146.739	Phytophthora condilina negative stranded RNA virus 11	0.0	65.41	98	Bunya_RdRp	4056-5156 (5.42e-06)
	Phytophthora cinnamomi bunya-like virus 17	PciBLV17	1	variant 1_Taiwanese	P12	RNA 1	PP891677	8932	25534	374.127	Phytophthora condilina negative stranded RNA virus 11	0.0	65.32	99	Bunya_RdRp	4468-5307 (4.49e-05)
			2	variant 2_Taiwanese	P12	RNA 1	PP891678	8932	34533	508.193	Phytophthora condilina negative stranded RNA virus 11	0.0	65.32	99	Bunya_RdRp	4468-5307 (4.49e-05)
			3	variant 3_Taiwanese	P12	RNA 1	PP891679	9090	26610	382.88	Phytophthora condilina negative stranded RNA virus 11	0.0	65.28	98	Bunya_RdRp	4468-5307 (4.58e-05)
	Phytophthora cinnamomi bunya-like virus 18	PciBLV18	1	variant 1_Taiwanese	P10	RNA 1	PP891651	8579	21431	305.449	Phytophthora condilina negative stranded RNA virus 11	0.0	65.31	98	Bunya_RdRp	3919-5295 (3.74e-06)
			2	variant 2_Taiwanese	P09	RNA 1	PP891652	9093	56330	822.54	Phytophthora condilina negative stranded RNA virus 11	0.0	65.37	98	Bunya_RdRp	4428-5237 (3.49e-05)
			3	variant 3_Japanese	P20	RNA 1	PP891659	9089	21474	315.121	Phytophthora condilina negative stranded RNA virus 11	0.0	65.36	98	Bunya_RdRp	4477-5232 (2.03e-05)
ssRNA	Phytophthora cinnamomi ormycovirus 1	PciOMV1	1	Chilean_pc01_2_c24	P01	RNA 1	PP891751	3226	403037	15903	Verticillium dahliae ormycovirus 1	1e-48	28.92	51	No significant similarity found	not estimated
				Chilean_pc01_5_c28		RNA 2	PP891713	1480	360362	32126	No significant similarity found
			2	Dominican_pc02_3_c24	P02	RNA 1	PP891750	2102	128971	7517.2	Verticillium dahliae ormycovirus 1	3e-25	29.41	67
				Dominican_pc02_6_c28		RNA 2	PP891714	1498	149459	12610.7	No significant similarity found
			3	A_T_SP_pc03_1_c24	P03	RNA 1	PP891753	3230	109205	4370.88	Verticillium dahliae ormycovirus 1	9e-57	27.49	74
				A_T_SP_pc03_1_orf 2_c33		RNA 2	PP891715	1490	134787	11713.2	No significant similarity found
			4	Papuan_pc04_2_c24	P04	RNA 1	PP891749	3218	26835	1084.32	Verticillium dahliae ormycovirus 1	7e-55	28.37	74
				Papuan_pc04_8_c28		RNA 2	PP891716	1505	23184	2053.97	No significant similarity found
			5	Portuguese_pc05_6_c24	P05	RNA 1	PP891748	2653	155712	7440.25	Verticillium dahliae ormycovirus 1	9e-55	27.40	90
				Portuguese_pc05_9_c28		RNA 2	PP891717	1474	188562	16775	No significant similarity found
			6	European_pc06_2_c24	P06	RNA 1	PP891747	3216	199331	7867.68	Verticillium dahliae ormycovirus 1	2e-58	27.49	74
				European_pc06_9_c28		RNA 2	PP891718	1490	203152	17753.8	No significant similarity found
			7	Vietnamese_pc07_4_c24	P07	RNA 1	PP891746	3205	20518	832.997	Verticillium dahliae ormycovirus 1	4e-54	27.76	74
				Vietnamese_pc07_15_28		RNA 2	PP891719	1493	38661	3458.72	No significant similarity found
			8	Vietnamese_pc08_1_c24	P08	RNA 1	PP891745	3218	16229	642.338	Verticillium dahliae ormycovirus 1	5e-59	27.64	74
				Vietnamese_pc08_10_28		RNA 2	PP891720	1516	23888	2080.18	No significant similarity found
			9	Taiwanese_pc09_1_c24	P09	RNA 1	PP891744	3215	51261	2071.92	Verticillium dahliae ormycovirus 1	5e-59	27.16	74
				Taiwanese_pc09_13_c28		RNA 2	PP891721	1512	57782	5049.82	No significant similarity found
			10	Taiwanese_pc10_1_c24	P10	RNA 1	PP891743	3207	9215	846.268	Verticillium dahliae ormycovirus 1	3e-53	27.28	74
				Taiwanese_pc10_c28		RNA 2	PP891722	1455	8217	328.85	No significant similarity found
			11	Taiwanese_pc12_1_c24	P12	RNA 1	PP891742	3215	121771	4802.2	Verticillium dahliae ormycovirus 1	6e-54	26.92	74
				Taiwanese_pc12_8_c28		RNA 2	PP891723	1498	168049	14304.3	No significant similarity found
			12	Sumatran_pc13_3_c24	P13	RNA 1	PP891741	3218	75051	3013.66	Verticillium dahliae ormycovirus 1	1e-54	27.40	74
				Sumatran_pc13_14_c28		RNA 2	PP891724	1473	45548	3918.23	No significant similarity found
			13	SL_JV_KA_pc14_3_c24	P14	RNA 1	PP891740	3212	42083	3676.61	Verticillium dahliae ormycovirus 1	2e-58	27.49	74
				SL_JV_KA_pc14_c28		RNA 2	PP891725	1472	37148	1460.82	No significant similarity found
			14	Sumatran_pc15_2_c24	P15	RNA 1	PP891739	3216	80687	3164.8	Verticillium dahliae ormycovirus 1	7e-58	27.37	74
				Sumatran_pc15_22_cl28		RNA 2	PP891726	1490	75547	6358.45	No significant similarity found
			15	Australian_pc16_5_c24	P16	RNA 1	PP891738	2404	367003	19477.7	Verticillium dahliae ormycovirus 1	1e-58	28.59	85
				Australian_pc16_c28		RNA 2	PP891727	1506	66808	2665.04	No significant similarity found
			16	Australian_pc17_5_c24	P17	RNA 1	PP891737	2660	125761	10647.6	Verticillium dahliae ormycovirus 1	1e-53	26.80	90
				Australianpc17_c28		RNA 2	PP891728	1538	112000	5458.53	No significant similarity found
			17	Australian_pc18_10_c24	P18	RNA 1	PP891736	1202	448838	38403.4	No significant similarity found
				Australian_pc18_c28		RNA 2	PP891729	1533	196292	20271.8	No significant similarity found
			18	South African_pc19_2_c24	P19	RNA 1	PP891735	3211	83987	3415.58	Verticillium dahliae ormycovirus 1	6e-55	27.40	74
				South African_pc19_6_c28		RNA 2	PP891730	1490	80013	6905.35	No significant similarity found
			19	Japanese_pc20_2_c24	P20	RNA 1	PP891734	3212	61134	2495.49	Verticillium dahliae ormycovirus 1	9e-54	27.40	74
				Japanese_pc20_11_c28		RNA 2	PP891731	1464	44109	3869.39	No significant similarity found
			20	Japanese_pc21_1_c24	P21	RNA 1	PP891733	3215	197030	7891.62	Verticillium dahliae ormycovirus 1	4e-53	26.42	74
				Japanese_pc21_8_c28		RNA 2	PP891732	292	57186	22058.6	No significant similarity found
	Phytophthora cinnamomi ormycovirus 2	PciOMV2	1	Chilean_pc01_1_c17	P01	RNA 1	PP891777	3158	456489	18173.5	Verticillium dahliae ormycovirus 1	2e-62	29.71	60
				Chilean_pc01_6_c15		RNA 2	PP891753	1267	679443	66415.9	Verticillium dahliae ormycovirus 1	1e-18	28.57	85
			2	Papuan_pc04_1_c17	P04	RNA 1	PP891778	3278	53493	6303.47	Verticillium dahliae ormycovirus 1	1e-65	27.58	71
				Papuan_pc04_c15		RNA 2	PP891754	1066	61558	2430.41	Verticillium dahliae ormycovirus 1	2e-15	18.40	70
			3	Portuguese_pc05_1_c17	P05	RNA 1	PP891779	2650	140415	6829.53	Verticillium dahliae ormycovirus 1	5e-57	26.87	74
				Portuguese_pc05_8_c15		RNA 2	PP891755	1479	234976	20799.5	Verticillium dahliae ormycovirus 1	2e-18	28.65	72
			4	European_pc06_1_c17	P06	RNA 1	PP891780	3405	93680	3523.91	Verticillium dahliae ormycovirus 1	8e-63	26.90	68
				European_pc06_8_c15		RNA 2	PP891756	1479	124884	10898.8	Verticillium dahliae ormycovirus 1	2e-18	28.65	72
			5	Vietnamese_pc07_1_c17	P07	RNA 1	PP891781	3325	30237	1194.55	Verticillium dahliae ormycovirus 1	2e-64	30.32	57
				Vietnamese_pc07_16_c15		RNA 2	PP891757	1447	48041	4410.56	Verticillium dahliae ormycovirus 1	8e-20	29.52	66
			6	Vietnamese_pc08_2_c14_17	P08	RNA 1	PP891782	3335	32722	1282.2	Verticillium dahliae ormycovirus 1	8e-64	30.17	56
				Vietnamese_pc08_13_c15		RNA 2	PP891758	551	31084	7276.32	No significant similarity found
			7	Taiwanese_pc09_5_c17	P09	RNA 1	PP891783	2677	141414	6702.75	Verticillium dahliae ormycovirus 1	2e-64	26.77	87
				Taiwanese_pc09_16_c15		RNA 2	PP891759	1134	27460	3632	Verticillium dahliae ormycovirus 1	6e-20	28.85	90
			8	Taiwanese_pc09_11_c17		RNA 1	PP891784	1666	84849	6648.77	Verticillium dahliae ormycovirus 1	1e-57	30.48	91
				Taiwanese_pc09_17_c15		RNA 2	PP891760	1131	5825	773	Verticillium dahliae ormycovirus 1	1e-19	27.85	97
			9	Taiwanese_pc10_17_c17	P010	RNA 1	PP891785	1415	16971	1419.2	Verticillium dahliae ormycovirus 1	3e-52	30.06	98
				Taiwanese_pc10_21_c15		RNA 2	PP891761	1188	4654	587	Verticillium dahliae ormycovirus 1	5e-18	28.48	80
			10	Taiwanese_pc10_10_c17		RNA 1	PP891786	1873	20044	1216.2	Verticillium dahliae ormycovirus 1	1e-49	30.33	74
				Taiwanese_pc10_20_c15		RNA 2	PP891762	832	3938	710	Verticillium dahliae ormycovirus 1	5e-12	28.02	81
			11	Taiwanese_pc11_2_c17	P011	RNA 1	PP891787	1082	85260	9345.79	Verticillium dahliae ormycovirus 1	2e-16	26.01	87
				Taiwanese_pc11_15		RNA 2	PP891763	964	273729	33751.2	Verticillium dahliae ormycovirus 1	6e-18	29.43	95
			12	Taiwanese_pc12_4_c17	P012	RNA 1	PP891788	2923	273763	30865.5	Verticillium dahliae ormycovirus 1	5e-66	27.43	79
				Taiwanese_pc12_c15		RNA 2	PP891764	1121	244355	10536.1	Verticillium dahliae ormycovirus 1	3e-20	28.85	91
			13	Sumatran_pc13_c14_17	P013	RNA 1	PP891789	3270	198234	7232.9	Verticillium dahliae ormycovirus 1	2e-66	26.54	81
				Sumatran_pc13_c15		RNA 2	PP891765	506	21400	4948.95	Verticillium dahliae ormycovirus 1	0.002	26.44	98
			14	Sumatran_pc13_2_c17		RNA 1	PP891790	3318	18282	826	Verticillium dahliae ormycovirus 1	2e-60	29.24	58
			15	Kalimantan_pc14_18_c17	P014	RNA 1	PP891791	1559	11172	906.801	Verticillium dahliae ormycovirus 1	3e-28	23.40	99
			16	Sulawesian_pc14_1_c17		RNA 1	PP891792	3273	33541	1301.41	Verticillium dahliae ormycovirus 1	5e-65	27.31	71
			17	Sumatran_pc15_6_c17	P15	RNA 1	PP891793	2994	125760	5021.05	Verticillium dahliae ormycovirus 1	3e-66	27.43	77
				Sumatran_pc15_6_c15		RNA 2	PP891766	1221	125760	5021.05	Verticillium dahliae ormycovirus 1	5e-20	28.92	79
			18	Sumatran_pc15_12_c17		RNA 1	PP891794	2187	25799	1509.18	Verticillium dahliae ormycovirus 1	1e-50	29.20	66
				Sumatran_pc15_2_c15		RNA 2	PP891767	706	33927	6065.3	Verticillium dahliae ormycovirus 1	1e-12	28.50	87
			19	Sumatran_pc15_9_c17		RNA 1	PP891795	2572	67048	3356.24	Verticillium dahliae ormycovirus 1	3e-56	26.28	87
				Sumatran_pc15_31_c15		RNA 2	PP891768	710	45132	8283.91	Verticillium dahliae ormycovirus 1	2e-12	30.21	79
			20	Sumatran_pc15_11_c17		RNA 1	PP891796	2264	38452	2190.86	Verticillium dahliae ormycovirus 1	6e-57	27.10	86
				Sumatran_pc15_5_c15		RNA 2	PP891769	893	33833	4796.02	Verticillium dahliae ormycovirus 1	6e-16	28.40	83
			21	Sumatran_pc15_28_c17		RNA 1	PP891797	1320	44280	4311.85	Verticillium dahliae ormycovirus 1	2e-52	33.33	82
				Sumatran_pc15_4_c15		RNA 2	PP891770	653	46356	8873.3	Verticillium dahliae ormycovirus 1	8e-07	29.19	91
			22	Sumatran_pc15_17_c17		RNA 1	PP891798	1802	14735	1034.75	Verticillium dahliae ormycovirus 1	6e-15	21.02	72
				Sumatran_pc15_3_c15		RNA 2	PP891771	632	8963	1783.28	Verticillium dahliae ormycovirus 1	2e-11	29.69	90
			23	Australian_pc16_2_c17	P016	RNA 1	PP891799	3273	66808	2665.04	Verticillium dahliae ormycovirus 1	3e-62	29.75	57
				Australian_pc16_11_c15		RNA 2	PP891772	518	29069	7112.83	No significant similarity found
			24	Australian_pc17_1_c17	P017	RNA 1	PP891800	3334	70477	2715.28	Verticillium dahliae ormycovirus 1	5e-62	29.60	56
				Australian_pc17_9_c15		RNA 2	PP891773	1479	46134	5646.1	Verticillium dahliae ormycovirus 1	2e-18	28.65	72
			25	Australian_pc18_1_c17	P018	RNA 1	PP891801	3332	251305	9872.23	Verticillium dahliae ormycovirus 1	7e-62	29.56	56
				Australian_pc18_7_c15		RNA 2	PP891774	1486	307936	27391.6	Verticillium dahliae ormycovirus 1	3e-18	28.65	72
			26	South_African_pc19_1_c17	P019	RNA 1	PP891802	3333	160481	6288.09	Verticillium dahliae ormycovirus 1	2e-61	29.60	56
				South_African_pc19_4_c15		RNA 2	PP891775	1569	121380	10249	Verticillium dahliae ormycovirus 1	5e-18	28.65	68
			27	Japanese_pc20_1_c17	P020	RNA 1	PP891803	3334	54192	8241.89	Verticillium dahliae ormycovirus 1	1e-64	24.16	69
				Japanese_pc20_13_c15		RNA 2	PP891776	1471	110196	4374.06	Verticillium dahliae ormycovirus 1	1e-19	29.43	65
	Phytophthora cinnamomi ormycovirus 3	PciOMV3	1	Dominican_pc02_1_c21	P02	RNA 1	PP891821	3094	227041	9430.91	Verticillium dahliae ormycovirus 1	5e-50	26.22	75
				Dominican_pc02_9_c31		RNA 2	PP891804	814	107998	16724.2	No significant similarity found
			2	A_T_SP_pc03_3_c21	P03	RNA 1	PP891822	3033	94435	3986.81	Verticillium dahliae ormycovirus 1	7e-50	26.10	76
				A_T_SP_pc03_6_c31		RNA 2	PP891805	1376	138951	13331.2	Verticillium dahliae ormycovirus 1	0.038	25.48	62
			3	Portuguese_pc05_4_c21	P05	RNA 1	PP891823	3121	38080	1577.59	Verticillium dahliae ormycovirus 1	6e-50	26.77	74
				Portuguese_pc05_10_c31		RNA 2	PP891806	1445	64139	5801.16	Verticillium dahliae ormycovirus 1	0.007	25.81	59
			4	European_pc06_5_c21	P06	RNA 1	PP891824	3059	163361	6842.29	Verticillium dahliae ormycovirus 1	7e-50	26.89	76
				European_pc06_10_c31		RNA 2	PP891807	981	96694	12122.6	No significant similarity found
			5	Vietnamese_pc07_5_c21	P07	RNA 1	PP891825	3086	36269	3392.94	Verticillium dahliae ormycovirus 1	4e-51	26.10	75
				Vietnamese_pc07_c31		RNA 2	PP891808	1418	26495	1115.43	Verticillium dahliae ormycovirus 1	0.032	23.87	60
			6	Vietnamese_pc08_4_c21	P08	RNA 1	PP891826	3028	17493	746.51	Verticillium dahliae ormycovirus 1	2e-52	26.89	77
				Vietnamese_pc08_12_c31		RNA 2	PP891809	1446	23489	2144.09	Verticillium dahliae ormycovirus 1	0.030	28.87	59
			7	Taiwanese_pc09_4_c21	P09	RNA 1	PP891827	3045	23689	1006.02	Verticillium dahliae ormycovirus 1	9e-52	27.11	76
				Taiwanese_pc09_c31		RNA 2	PP891810	1443	43929	4047.21	Verticillium dahliae ormycovirus 1	0.015	24.36	59
			8	Taiwanese_pc10_15_c21	P10	RNA 1	PP891828	3096	28034	1122.82	Verticillium dahliae ormycovirus 1	6e-52	26.89	75
				Taiwanese_pc10_32_23_31		RNA 2	PP891811	1443	27558	2386.34	Verticillium dahliae ormycovirus 1	0.031	25.48	59
			9	Taiwanese_pc12_10_c21	P012	RNA 1	PP891829	2415	32465	1689.58	Verticillium dahliae ormycovirus 1	7e-51	26.80	88
				Taiwanese_pc12_c31		RNA 2	PP891812	1487	47532	4123.01	Verticillium dahliae ormycovirus 1	0.019	23.96	57
			10	SL_JV_KA_pc14_8_c21	P14	RNA 1	PP891830	3020	58531	2453.51	Verticillium dahliae ormycovirus 1	1e-49	26.77	77
				SL_JV_KA_pc14_20_c31		RNA 2	PP891813	1438	77922	7013.34	Verticillium dahliae ormycovirus 1	0.028	24.27	59
			11	Sumatran_pc15_8_c21	P15	RNA 1	PP891831	2619	41976	1944.29	Verticillium dahliae ormycovirus 1	4e-50	26.07	89
			12	Sumatran_pc15_29_c21		RNA 1	PP891832	1275	3489	339.683	Verticillium dahliae ormycovirus 1	4e-31	28.84	95
				Sumatran_pc15_44_c31		RNA 2	PP891814	711	23666	4079.91	No significant similarity found
			13	Sumatran_pc15_30_c21		RNA 1	PP891833	1275	2826	279.707	Verticillium dahliae ormycovirus 1	5e-29	28.60	95
				Sumatran_pc15_45_c31		RNA 2	PP891815	713	8924	1522.74	No significant similarity found
			14	Australian_pc16_4_c21	P16	RNA 1	PP891834	3020	212908	9181.43	Verticillium dahliae ormycovirus 1	5e-50	26.10	77
				Australian_pc16_10_c31		RNA 2	PP891816	1448	253456	22941.9	Verticillium dahliae ormycovirus 1	0.024	25.48	59
			15	Australian_pc17_4_c21	P17	RNA 1	PP891835	3068	70386	2961.12	Verticillium dahliae ormycovirus 1	7e-50	27.11	76
				Australian_pc17_12_c31		RNA 2	PP891817	1297	48901	4674.88	Verticillium dahliae ormycovirus 1	0.010	25.00	67
			16	Australian_pc18_4_c21	P18	RNA 1	PP891836	3107	178765	7543.14	Verticillium dahliae ormycovirus 1	7e-50	26.44	75
				Australian_pc18_8_c31		RNA 2	PP891818	1403	258098	23493.4	Verticillium dahliae ormycovirus 1	0.010	25.81	68
			17	Japanese_pc20_6_c21	P20	RNA 1	PP891837	3024	53151	2274.21	Verticillium dahliae ormycovirus 1	7e-52	27.11	77
				Japanese_pc20_12_c31		RNA 2	PP891819	1446	52543	4830.98	Verticillium dahliae ormycovirus 1	0.020	23.96	60
			18	Japanese_pc21_3_c21	P21	RNA 1	PP891838	3015	197030	7891.62	Verticillium dahliae ormycovirus 1	5e-51	26.86	77
				Japanese_pc21_c31		RNA 2	PP891820	1482	57186	22058.6	Verticillium dahliae ormycovirus 1	0.019	23.96	58
	Phytophthora cinnamomi ormycovirus 4	PciOMV4	1	Vietnamese_pc07_6_c11	P07	RNA 1	PP891842	3052	14242	610.399	Plasmopara viticola lesion-associated ormycovirus 1	4e-16	25.05	47
				Vietnamese_pc07_8_c50		RNA 2	PP891839	1904	131368	9041.99	No significant similarity found
			2	Taiwanese_pc10_3_c11	P21	RNA 1	PP891843	3076	16020	760.85	Plasmopara viticola lesion-associated ormycovirus 1	3e-13	28.75	33
				Taiwanese_pc10_8_c50		RNA 2	PP891841	1903	48993	3292.51	No significant similarity found
			3	Japanese_pc20_5_c11	P20	RNA 1	PP891844	2639	92544	5260	Plasmopara viticola lesion-associated ormycovirus 1	5e-16	24.66	47
				Japanese_pc20_7_c50		RNA 2	PP891840	1903	416647	32841	No significant similarity found
	Phytophthora cinnamomi ormycovirus 5	PciOMV5	1	Sumatran_pc13_6_c12	P13	RNA 1	PP891850	3057	13508	571.465	No significant similarity found
				Sumatran_pc13_11_c51		RNA 2	PP891845	1875	28081	1932.95	No significant similarity found
			2	Kalimantan_pc14_7_c12	P14	RNA 1	PP891849	3094	10156	428.555	Plasmopara viticola lesion-associated ormycovirus 1	9e-13	24.76	39
				Kalimantan_pc14_13_c51		RNA 2	PP891846	1900	27781	1893.64	No significant similarity found
			3	Sumatran_pc15_5_c12	P15	RNA 1	PP891848	3066	45713	1937.36	Plasmopara viticola lesion-associated ormycovirus 1	9e-13	24.76	39
				Sumatran_pc15_15_c51		RNA 2	PP891847	1862	52806	3647.72	No significant similarity found
	Phytophthora cinnamomi ormycovirus 6	PciOMV6	1	Vietnamese_pc07_13_c19	P07	RNA 1	PP891855	1623	20639	1648.9	No significant similarity found
				Vietnamese_pc07_14_c32		RNA 2	PP891854	1595	41843	3284.93	No significant similarity found
			2	Vietnamese_pc08_5_c19	P08	RNA 1	PP891856	2911	42400	1922.74	Verticillium dahliae ormycovirus 1	6e-08	23.10	39
				Vietnamese_pc08_8_c32		RNA 2	PP891853	1807	44893	3271.68	No significant similarity found
			3	Sumatran_pc13_1_c19	P13	RNA 1	PP891857	2932	55081	2821	Verticillium dahliae ormycovirus 1	3e-09	23.59	39
				Sumatran_pc13_1_c32		RNA 2	PP891852	1830	20958	1470.75	No significant similarity found
			4	Sulawesian_pc14_10_c19	P14	RNA 1	PP891858	2858	7352	335.351	No significant similarity found
				Sulawesian_pc14_15_c32		RNA 2	PP891851	1790	3930	281.401	No significant similarity found
	Phytophthora cinnamomi ormycovirus 7	PciOMV7	1	Chilean_pc01_3_c18	P01	RNA 1	PP891875	3294	504032	19631.1	Plasmopara viticola lesion-associated ormycovirus 2	2e-15	27.64	39
				Chilean_pc01_4_c30		RNA 2	PP891859	1840	475394	33429.3	No significant similarity found
			2	Sumatran_pc04_3_c18	P04	RNA 1	PP891876	2393	41915	2266.95	Plasmopara viticola lesion-associated ormycovirus 2	3e-12	31.20	29
			3	Papuan_pc04_4_c18		RNA 1	PP891877	2393	35810	1921.25	Plasmopara viticola lesion-associated ormycovirus 2	2e-12	27.64	42
				Papuan_pc04_6_c30		RNA 2	PP891860	1775	127582	9271.94	No significant similarity found
			4	Portuguese_pc05_2_c18	P05	RNA 1	PP891878	3284	239206	9421.38	Plasmopara viticola lesion-associated ormycovirus 2	2e-15	27.64	39
				Portuguese_pc05_7		RNA 2	PP891861	1893	294575	20146.7	No significant similarity found
			5	European_pc06_4_c18	P06	RNA 1	PP891879	3206	112141	4479.77	Plasmopara viticola lesion-associated ormycovirus 2	4e-15	27.93	36
				European_pc06_7_c30		RNA 2	PP891862	1791	150438	10765.7	No significant similarity found
			6	Vietnamese_pc07_2_c18	P07	RNA 1	PP891880	3257	37507	1474.29	Plasmopara viticola lesion-associated ormycovirus 2	7e-14	27.75	36
				Vietnamese_pc07_11_c30		RNA 2	PP891863	1757	61193	4583.4	No significant similarity found
			7	Taiwanese_pc09_2_c18	P09	RNA 1	PP891881	3255	67394	2706.66	Plasmopara viticola lesion-associated ormycovirus 2	3e-15	27.93	36
				Taiwanese_pc09_8_c30		RNA 2	PP891864	1790	73244	5387.72	No significant similarity found
			8	Taiwanese_pc10_11_c18	P10	RNA 1	PP891882	1652	101799	7832.86	Erysiphe lesion-associated ormycovirus 1	2e-11	27.60	54
				Taiwanese_pc10_c30		RNA 2	PP891865	1648	25789	1949.49	No significant similarity found
			9	Taiwanese_pc12_2_c18	P12	RNA 1	PP891883	3249	27287	1084.16	Plasmopara viticola lesion-associated ormycovirus 2	2e-15	28.28	36
				Taiwanese_pc12_c30		RNA 2	PP891866	1814	15692	1115.56	No significant similarity found
			10	Sumatran_pc13_4_c18	P13	RNA 1	PP891884	3249	91336	3622.74	Plasmopara viticola lesion-associated ormycovirus 2	1e-15	28.18	36
				Sumatran_pc13_12_c30		RNA 2	PP891867	1781	60295	4345.14	No significant similarity found
			11	SL_JV_KA_pc14_4_c18	P14	RNA 1	PP891885	3242	32341	1283.45	Plasmopara viticola lesion-associated ormycovirus 2	1e-13	26.23	43
				SL_JV_KA_pc14_16_c30		RNA 2	PP891868	1757	33140	2440.97	No significant similarity found
			12	Sumatran_pc15_24_c18	P15	RNA 1	PP891886	1761	108691	7661.6	No significant similarity found
			13	Sumatran_pc15_18_c18		RNA 1	PP891887	1501	51132	4209.8	No significant similarity found
				Sumatran_pc15_c30		RNA 2	PP891869	879	95382	13471.6	No significant similarity found
			14	Australian_pc16_1_c18	P16	RNA 1	PP891888	3278	79352	3146.45	Plasmopara viticola lesion-associated ormycovirus 2	1e-15	28.18	35
				Australian_pc16_6_c30		RNA 2	PP891870	1785	63673	4674.24	No significant similarity found
			15	Australian_pc17_3_c18	P17	RNA 1	PP891889	3244	80235	3209.07	Plasmopara viticola lesion-associated ormycovirus 2	1e-15	28.18	36
				Australian_pc17_6_c30		RNA 2	PP891871	1757	66034	4874.72	No significant similarity found
			16	Australian_pc18_3_c18	P18	RNA 1	PP891890	3243	253187	10191.6	Plasmopara viticola lesion-associated ormycovirus 2	2e-15	28.18	36
				Australian_pc18_6_c30		RNA 2	PP891872	1769	217467	16100.7	No significant similarity found
			17	South_African_pc19_3_c18	P19	RNA 1	PP891891	3229	90595	6597.32	Plasmopara viticola lesion-associated ormycovirus 2	1e-15	28.18	36
				South_African_pc19_c30		RNA 2	PP891873	1807	120768	4888.78	No significant similarity found
			18	Japanese_pc20_4_c18	P20	RNA 1	PP891892	3248	233620	9508.94	Plasmopara viticola lesion-associated ormycovirus 2	1e-15	28.18	36
				Japanese_pc20_8_c30		RNA 2	PP891874	1782	159665	11855.7	No significant similarity found
	Phytophthora cinnamomi ormycovirus 8	PciOMV8	1	Sulawesian_pc14_6_c35	P14	RNA 1	PP891893	3153	8116	328.16	Erysiphe lesion-associated ormycovirus 1	3e-14	28.66	28
			2	Sumatran_pc15_4_c35	P15	RNA 1	PP891894	3113	5990	246.307	Erysiphe lesion-associated ormycovirus 1	3e-14	28.66	29
	Phytophthora cinnamomi ormycovirus 9	PciOMV9	1	Dominican_pc02_2_c29	P02	RNA 1	PP891911	2485	161093	13747.5	Erysiphe lesion-associated ormycovirus 1	1e-46	34.26	42
				Dominican_pc02_5_c3		RNA 2	PP891895	1527	132634	6781.01	Erysiphe lesion-associated ormycovirus 1	2e-11	23.51	55
			2	A_T_SP_pc03_2_c29	P03	RNA 1	PP891912	3228	236864	9585.82	Erysiphe lesion-associated ormycovirus 1	2e-74	35.52	47
				A_T_SP_pc03_5_c3		RNA 2	PP891896	1354	316587	29267.6	Erysiphe lesion-associated ormycovirus 1	8e-12	23.51	62
			3	Portuguese_pc05_3_c29	P05	RNA 1	PP891913	3197	53070	2177.7	Erysiphe lesion-associated ormycovirus 1	2e-74	35.52	47
				Portuguese_pc05_5_c3		RNA 2	PP891897	1536	77761	6683.27	Erysiphe lesion-associated ormycovirus 1	2e-11	23.51	54
			4	European_pc06_3_c29	P06	RNA 1	PP891914	3256	255074	20621.9	Erysiphe lesion-associated ormycovirus 1	3e-74	35.42	46
				European_pc06_c3		RNA 2	PP891898	1609	224032	8958.43	Erysiphe lesion-associated ormycovirus 1	2e-11	23.51	52
			5	Vietnamese_pc07_3_c29	P07	RNA 1	PP891915	3213	25054	1023.31	Erysiphe lesion-associated ormycovirus 1	9e-69	35.21	47
				Vietnamese_pc07_17_c3		RNA 2	PP891899	1109	33162	3813.62	No significant similarity found
			6	Vietnamese_pc08_3_c29	P08	RNA 1	PP891916	3221	22587	917.123	Erysiphe lesion-associated ormycovirus 1	3e-69	35.40	47
				Vietnamese_pc08_11_c3		RNA 2	PP891900	1457	29117	2508.3	Erysiphe lesion-associated ormycovirus 1	2e-11	23.16	57
			7	Taiwanese_pc09_3_c29	P09	RNA 1	PP891917	3214	111284	4576.74	Erysiphe lesion-associated ormycovirus 1	5e-73	34.82	47
				Taiwanese_pc09_15 _c3		RNA 2	PP891901	617	59148	12266.2	No significant similarity found
			8	Taiwanese_pc10_5_c29	P10	RNA 1	PP891918	2055	14286	855.693	Erysiphe lesion-associated ormycovirus 1	5e-72	35.20	74
				Taiwanese_pc10_18_c3		RNA 2	PP891902	1301	17923	1475.78	Erysiphe lesion-associated ormycovirus 1	3e-11	23.16	64
			9	Taiwanese_pc12_3_c29	P12	RNA 1	PP891919	3164	20831	843.944	Erysiphe lesion-associated ormycovirus 1	4e-74	35.21	47
				Taiwanese_pc12_9_c3		RNA 2	PP891903	1496	39355	3460.31	Erysiphe lesion-associated ormycovirus 1	4e-11	23.16	56
			10	SL_JV_KA_pc14_2_c29	P14	RNA 1	PP891920	3264	174251	6860.2	Erysiphe lesion-associated ormycovirus 1	2e-74	35.71	46
				SL_JV_KA_pc14_c3		RNA 2	PP891904	1581	185195	15147.6	Erysiphe lesion-associated ormycovirus 1	2e-11	23.51	53
			11	Sumatran_pc15_3_c29	P15	RNA 1	PP891921	3227	58877	2045.49	Erysiphe lesion-associated ormycovirus 1	2e-74	35.71	47
				Sumatran_pc15_21_c3		RNA 2	PP891905	1527	47792	3812.06	Erysiphe lesion-associated ormycovirus 1	2e-11	23.51	55
			12	Australian_pc16_3_c29	P16	RNA 1	PP891922	3230	252175	10271	Erysiphe lesion-associated ormycovirus 1	1e-73	34.63	51
				Australian_pc16_8_c3		RNA 2	PP891906	1527	247666	21503.5	Erysiphe lesion-associated ormycovirus 1	2e-11	23.51	55
			13	Australian_pc17_2_c29	P17	RNA 1	PP891923	3262	94642	3796.65	Erysiphe lesion-associated ormycovirus 1	9e-75	34.81	50
				Australian_pc17_10_c3		RNA 2	PP891907	1466	67832	6081.25	Erysiphe lesion-associated ormycovirus 1	2e-11	23.51	57
			14	Australian_pc18_32_c29	P18	RNA 1	PP891924	3256	257287	21628.2	Erysiphe lesion-associated ormycovirus 1	4e-74	35.52	46
				Australian_pc18_c3		RNA 2	PP891908	1584	354436	14359.3	Erysiphe lesion-associated ormycovirus 1	2e-11	23.51	53
			15	Japanese_pc20_3_c29	P20	RNA 1	PP891925	3254	100944	4112.01	Erysiphe lesion-associated ormycovirus 1	5e-74	35.33	46
				Japanese_pc20_10_c3		RNA 2	PP891909	1525	65957	5769.24	Erysiphe lesion-associated ormycovirus 1	2e-11	23.16	55
			16	Japanese_pc21_2_c29	P21	RNA 1	PP891926	3171	22114	909.138	Erysiphe lesion-associated ormycovirus 1	1e-74	35.52	47
				Japanese_pc21_6_c3		RNA 2	PP891910	1518	15328	1322.07	Erysiphe lesion-associated ormycovirus 1	2e-11	23.51	55
	Phytophthora cinnamomi ormycovirus 10	PciOMV10	1	Papuan_pc04_5_c26	P04	RNA 1	PP891927	2307	18466	1032.65	Erysiphe lesion-associated ormycovirus 1	6e-70	33.58	67
			2	Sumatran_pc04_9_c26		RNA 1	PP891928	1501	7821	673.21	Erysiphe lesion-associated ormycovirus 1	2e-55	31.78	83
			3	Sumatran_pc13_5_c26	P13	RNA 1	PP891929	3166	6110	249.068	Erysiphe lesion-associated ormycovirus 1	7e-71	33.58	49
			4	Sulawesian_pc14_5_c26	P14	RNA 1	PP891930	3195	8188	331.646	Erysiphe lesion-associated ormycovirus 1	2e-70	33.73	47
			5	Sumatran_pc15_13_c26	P15	RNA 1	PP891931	2081	31419	1925.58	Erysiphe lesion-associated ormycovirus 1	3e-72	33.40	75
	Phytophthora cinnamomi ormycovirus 11	PciOMV11	1	Vietnamese_pc07_7_c20	P07	RNA 1	PP891938	2936	18691	779.52	Verticillium dahliae ormycovirus 1	2e-05	23.28	30
				Vietnamese_pc07_18_c22		RNA 2	PP891932	1311	33638	3267.51	No significant similarity found
			2	Vietnamese_pc08_6_c20	P08	RNA 1	PP891939	2873	8044	358.064	Verticillium dahliae ormycovirus 1	1e-05	23.28	30
				Vietnamese_pc08_7_c22		RNA 2	PP891933	1937	28382	1911.94	No significant similarity found
			3	Taiwanese_pc10_2_c20	P10	RNA 1	PP891940	2860	5058	225.245	Verticillium dahliae ormycovirus 1	4e-06	23.68	30
				Taiwanese_pc10_9_c22		RNA 2	PP891934	1889	6347	418.8	No significant similarity found
			4	Sumatran_pc13_7_c20	P13	RNA 1	PP891941	2892	10176	418.38	No significant similarity found
				Sumatran_pc13_9_c22		RNA 2	PP891935	1922	12431	829.854	No significant similarity found
			5	Sulawesian_pc14_9_c20	P14	RNA 1	PP891942	2886	17313	755.236	Verticillium dahliae ormycovirus 1	1e-06	23.68	30
				Sulawesian_pc14_14 _c22		RNA 2	PP891936	1899	22970	1540.72	No significant similarity found
			6	Sumatran_pc15_7_c20	P15	RNA 1	PP891943	2918	31257	1353.05	Verticillium dahliae ormycovirus 1	1e-06	23.68	30
				Sumatran_pc15_14_c22		RNA 2	PP891937	1931	30843	2029.93	No significant similarity found
	Phytophthora cinnamomi monormycovirus 1**	PciMOMV1	1	Sumatran_pc15_1_c19	P15	RNA 1	PP891689	4638	85039	2254.77	No significant similarity found
	A, Acronyms of viral names: Phytophthora cinnamomi ambiguivirus 1 (PciAV1); Phytophthora cinnamomi bunya like viruses 1 to18 (PciBLV1 to 18); Phytophthora cinnamomi chrysovirus 1 (PciCV1); Phytophthora cinnamomi alphaendornaviruses 1 and 2 (PciAEV1 and 2); Phytophthora cinnamomi fusagra-like virus 1 and 2 (PciFLV1 and 2); Phytophthora cinnamomi monormycovirus 1 (PciMOMV1); Phytohpthora cinnamomi …
	R, Ormycovirid genomic RNA sense is still undetermined. SLJV refers to variants occurring in Sulawesi, Java and or Kalimantan
	®Total reads mapped to the final viral contig sequence. *number of times each nucleotide in a genome is read during sequencing (formula applied is in section 2.5.8). S Conserved domains detected by CDD search.
	**As discussed in the text PciMOMV1 might be same virus as PciOMV6

## Sheet: S5a,b,c. PW fusagra-
Table S5a. PW identity percentages based the fusagraviruses' nucleotide sequences' alignment
Virus name	contig name based on pool and provenance	PciFLV1-2	PciFLV2	PciFLV1-1
Phytophthora cinnamomi fusagra-like virus 1-2 (PciFLV1-2)	Sumatran fusagra-like virus 1					LEGEND
Phytophthora cinnamomi fusagra-like virus 2 (PciFLV2)	Sumatran fusagra-like virus 2	37.30				>95 %
Phytophthora cinnamomi fusagra-like virus 1-1 (PciFLV1-1)	Vietnamese fusagra-like virus 1	74.88	37.44			90-94.99 %
						80-89.99 %
						70-79.99 %
Table S5b. PW identity percentages based the fusagraviruses' ORF 1 (Capside protein) aminoacid alignment						65-69.99 %
Virus name	contig name based on pool and provenance	PciFLV1-2	PciFLV2	PciFLV1-1		<60 %
Phytophthora cinnamomi fusagra-like virus 1-2 (PciFLV1-2)	Sumatran fusagra-like virus 1
Phytophthora cinnamomi fusagra-like virus 2 (PciFLV2)	Sumatran fusagra-like virus 2	19.19
Phytophthora cinnamomi fusagra-like virus 1-1 (PciFLV1)	Vietnamese fusagra-like virus 1	80.78	19.44
Table S5c. PW identity percentages based the fusagraviruses' RdRP aminoacid alignment
Virus name	contig name based on pool and provenance	PciFLV1-2	PciFLV2	PciFLV1-1
Phytophthora cinnamomi fusagra-like virus 1-2 (PciFLV1-2)	Sumatran fusagra-like virus 1
Phytophthora cinnamomi fusagra-like virus 2 (PciFLV2)	Sumatran fusagra-like virus 2	23.04
Phytophthora cinnamomi fusagra-like virus 1-1 (PciFLV1-1)	Vietnamese fusagra-like virus 1	81.49	23.65

## Sheet: S6a, b. PW endornaviruses
Table S6a. Paiwise identity percentages based the alphaendornaviral nucleotide sequences' alignment
	Phytophthora cinnamomi alphaendornavirus 1-1	Phytophthora cinnamomi alphaendornavirus 1-2	Phytophthora cinnamomi alphaendornavirus 2
Phytophthora cinnamomi alphaendornavirus 1-1
Phytophthora cinnamomi alphaendornavirus 1-2	83.88				LEGEND
Phytophthora cinnamomi alphaendornavirus 2	49.54	49.44			>95 %
					90-94.99 %
					80-89.99 %
					70-79.99 %
Table S6b. PASC identity percentages based the alphaendornaviral polyprotein amino acid sequences' alignment					65-69.99 %
					<60 %
	Phytophthora cinnamomi alphaendornavirus 1-1	Phytophthora cinnamomi alphaendornavirus 1-2	Phytophthora cinnamomi alphaendornavirus 2
Phytophthora cinnamomi alphaendornavirus 1-1
Phytophthora cinnamomi alphaendornavirus 1-2	94.87
Phytophthora cinnamomi alphaendornavirus 2	38.21	38.39

## Sheet: S7a, b. PW narnaviruses
Table 7a. RdRP Aminoacid alignment
Virus name (provenance added)	Virus name based on pool and provenance	PciNVL1-1 Portuguese	PciNVL2-2_Japanese	PciNVL2-3_Vietnamese	PciNVL2-4_Taiwanese	PciNVL2-5_Australian	PciNVL2_2-6_ATS	PciNVL2-7_Australian	PciNVL2-8_European	PciNVL2-9_Japanese	PciNVL2_10_Dominican	PciNVL2_11_Portuguish	PciNVL2_12_SLJV	PciNVL2_1_Papuan	PciNVL2_13_Sumatran	PciNLV4-1_Taiwanese	PciNLV4-2_Taiwanese	PciNLV5-1_Vietnamese	PciNLV6-1_Papuan	PciNLV6-2_SLJV	PciNLV6-3_Sumatran	PciNLV7-1_SLJV	PciNLV3-1_Taiwanese	PciNLV8-1_Sumatran
Phytophthora cinnamomi narna-like virus 1-1_Portuguese	Portuguish_narna_like_virus_2
Phytophthora cinnamomi narna-like virus 2-2_Japanese	Japanese_narna_like_virus_1-1	15.48
Phytophthora cinnamomi narna-like virus 2-3_Vietnamese	Vietnamese_narna_like_virus_1	15.43	96.31
Phytophthora cinnamomi narna-like virus 2-4_Taiwanese	Taiwanese_narna_like_virus_5	16.11	96.64	97.48
Phytophthora cinnamomi narna-like virus 2-5_Australian	Australian_narna_like_virus_1-1	15.15	96.64	97.20	98.08
Phytophthora cinnamomi narna-like virus 2-6_ATS	ATS_narna_like_virus_1	15.26	96.98	96.98	98.08	99.44
Phytophthora cinnamomi narna-like virus 2-7_Australian	Australian_narna_like_virus 1-2	15.26	96.87	97.09	98.20	99.55	99.89
Phytophthora cinnamomi narna-like virus 2-8_European	European_narna_like_virus_1	15.23	96.76	97.03	98.20	99.33	99.66	99.55
Phytophthora cinnamomi narna-like virus 2-9_Japanese	Japanese_narna_like_virus_1-2	15.23	96.76	97.24	98.32	99.55	99.66	99.78	99.79
Phytophthora cinnamomi narna-like virus 2-10_Dominican	DR_narna_like_virus_1	15.23	96.76	97.24	98.20	99.55	99.44	99.55	99.58	99.79
Phytophthora cinnamomi narna-like virus 2-11_Portuguese	Portuguese_narna_like_virus_1	15.23	96.54	97.25	98.08	99.67	99.33	99.45	99.47	99.69	99.69
Phytophthora cinnamomi narna-like virus 2-12_SLJV	SLJV_narna_like_virus_2	16.58	95.41	95.95	96.90	97.98	98.11	97.98	98.25	98.11	97.98	97.85
Phytophthora cinnamomi narna-like virus 2-1_Papuan	Papuan_narna_like_virus_1	15.53	94.30	95.12	95.20	94.52	94.85	94.74	94.91	94.91	94.70	94.70	94.47
Phytophthora cinnamomi narna-like virus 2-13_Sumatran	Sumatran narna-like virus_3	15.53	94.41	94.70	95.20	94.52	94.74	94.63	94.80	94.80	94.59	94.70	94.33	98.30
Phytophthora cinnamomi narna-like virus 4-1_Taiwanese	Taiwanese_narna_like_virus_1_variant 1	16.79	73.48	73.33	72.88	73.03	73.03	73.03	73.03	73.03	72.88	73.04	72.06	73.33	73.03
Phytophthora cinnamomi narna-like virus 4-2_Taiwanese	Taiwanese_narna_like_virus_1_variant 2	15.94	70.81	70.63	71.43	70.81	70.70	70.70	70.42	70.52	70.42	70.53	71.94	70.63	70.52	99.54											LEGEND
Phytophthora cinnamomi narna-like virus 5-1_Vietnamese	Vietnamese_narna_like_virus_2	15.89	70.44	70.32	71.07	70.44	70.55	70.55	70.44	70.55	70.44	70.56	71.67	71.12	70.78	89.98	87.42										>95 %
Phytophthora cinnamomi narna-like virus 6-1_Papuan	Papuan_narna_like_virus_2	16.75	70.67	70.03	73.06	70.67	70.86	70.86	70.21	70.38	70.21	70.39	75.07	70.38	70.21	90.03	87.49	91.72									90-94.99 %
Phytophthora cinnamomi narna-like virus 6-2_SLJV	SLJV_narna_like_virus_3	15.64	70.47	70.10	71.19	70.25	70.47	70.47	69.99	70.10	69.99	70.10	71.93	69.99	69.78	91.49	88.88	92.91	96.23								80-89.99 %
Phytophthora cinnamomi narna-like virus 6-2_Sumatran	Sumatran_narna-like virus_2	16.13	70.81	70.92	71.55	70.69	70.92	70.92	70.58	70.69	70.58	70.70	72.20	70.81	70.58	91.19	89.35	93.37	96.38	98.99							70-79.99 %
Phytophthora cinnamomi narna-like virus 7-1_SLJV	SLJV_narna_like_virus_1 (short seq)	17.31	79.50	79.34	79.01	79.67	79.34	79.50	79.34	79.50	79.50	79.51	78.50	79.50	79.83	86.07	86.24	88.73	80.93	91.87	91.21						65-69.99 %
Phytophthora cinnamomi narna-like virus 3_Taiwanese	Taiwanese_narna_like_virus_3	16.14	79.08	78.90	81.27	78.86	78.97	78.97	78.79	78.79	78.69	78.80	81.11	77.84	77.73	81.91	81.93	80.33	84.39	79.94	80.72	75.95					<60 %
Phytophthora cinnamomi narna-like virus 8-1_Sumatran	Sumatran narna-like virus_1	8.87	14.18	14.29	14.29	14.01	14.09	14.09	14.29	14.29	14.21	14.21	17.00	14.37	14.21	13.14	13.88	13.97	16.36	13.83	14.01	13.48	15.39
Table 7b.Nucleotide alignment
Virus name (provenance added)	Virus name based on pool and provenance	PciNVL1-1 Portuguese	PciNVL2-2_Japanese	PciNVL2-3_Vietnamese	PciNVL2-4_Taiwanese	PciNVL2-5_Australian	PciNVL2_2-6_ATS	PciNVL2-7_Australian	PciNVL2-8_European	PciNVL2-9_Japanese	PciNVL2_10_Dominican	PciNVL2_11_Portuguish	PciNVL2_12_SLJV	PciNVL2_1_Papuan	PciNVL2_13_Sumatran	PciNLV4-1_Taiwanese	PciNLV4-2_Taiwanese	PciNLV5-1_Vietnamese	PciNLV6-1_Papuan	PciNLV6-2_SLJV	PciNLV6-3_Sumatran	PciNLV7-1_SLJV	PciNLV3-1_Taiwanese	PciNLV8-1_Sumatran
Phytophthora cinnamomi narna-like virus 1-1_Portuguese	Portuguish_narna_like_virus_2
Phytophthora cinnamomi narna-like virus 2-2_Japanese	Japanese_narna_like_virus_1-1	31.76
Phytophthora cinnamomi narna-like virus 2-3_Vietnamese	Vietnamese_narna_like_virus_1	33.26	90.26
Phytophthora cinnamomi narna-like virus 2-4_Taiwanese	Taiwanese_narna_like_virus_5	33.62	93.16	95.01
Phytophthora cinnamomi narna-like virus 2-5_Australian	Australian_narna_like_virus_1-1	32.74	91.27	91.70	95.01
Phytophthora cinnamomi narna-like virus 2-6_ATS	ATS_narna_like_virus_1	33.57	88.65	93.04	95.32	96.00
Phytophthora cinnamomi narna-like virus 2-7_Australian	Australian_narna_like_virus 1-2	32.72	91.50	91.87	95.29	98.99	96.17
Phytophthora cinnamomi narna-like virus 2-8_European	European_narna_like_virus_1	31.96	93.03	89.69	95.44	96.97	94.10	96.97
Phytophthora cinnamomi narna-like virus 2-9_Japanese	Japanese_narna_like_virus_1-2	33.05	89.05	92.15	95.44	96.03	97.03	96.20	93.51
Phytophthora cinnamomi narna-like virus 2-10_Dominican	DR_narna_like_virus_1	33.84	93.20	93.67	95.36	98.95	98.85	98.78	98.76	98.73
Phytophthora cinnamomi narna-like virus 2-11_Portuguish	Portuguish_narna_like_virus_1	34.00	92.91	94.05	95.33	98.88	98.81	98.92	99.08	98.99	98.85
Phytophthora cinnamomi narna-like virus 2-12_SLJV	SLJV_narna_like_virus_2	33.10	86.85	92.87	95.63	94.16	98.36	94.41	92.57	96.21	98.39	98.60
Phytophthora cinnamomi narna-like virus 2-1_Papuan	Papuan_narna_like_virus_1	32.81	85.57	90.18	89.95	88.01	90.00	88.25	86.26	88.85	90.28	90.32	89.58
Phytophthora cinnamomi narna-like virus 2-13_Sumatran	Sumatran narna-like virus_3	32.50	87.47	89.82	90.53	89.42	88.98	89.55	87.82	89.26	90.66	90.68	88.37	94.94
Phytophthora cinnamomi narna-like virus 4-1_Taiwanese	Taiwanese_narna_like_virus_1_variant 1	29.53	67.26	70.98	72.85	69.03	72.16	69.15	67.51	70.64	72.92	74.08	72.52	71.20	69.70
Phytophthora cinnamomi narna-like virus 4-2_Taiwanese	Taiwanese_narna_like_virus_1_variant 2	30.02	68.64	71.16	72.95	69.70	71.96	69.76	67.81	70.15	72.43	73.08	72.72	71.43	70.35	96.88
Phytophthora cinnamomi narna-like virus 5-1_Vietnamese	Vietnamese_narna_like_virus_2	29.47	69.28	72.12	73.10	70.41	72.44	70.41	66.83	68.89	72.54	72.88	72.90	73.10	71.54	84.71	81.09
Phytophthora cinnamomi narna-like virus 6-1_Papuan	Papuan_narna_like_virus_2	33.32	73.26	73.34	74.22	72.91	73.03	73.08	72.89	72.95	72.55	72.59	75.39	73.56	72.60	86.47	84.76	89.67
Phytophthora cinnamomi narna-like virus 6-2_SLJV	SLJV_narna_like_virus_3	30.14	69.50	71.59	73.08	70.18	72.24	70.11	68.12	70.19	72.38	72.99	73.34	72.25	70.88	85.28	83.32	86.93	93.89
Phytophthora cinnamomi narna-like virus 6-2_Sumatran	Sumatran_narna-like virus_2	29.90	70.04	70.22	72.97	70.00	71.23	70.00	68.87	69.17	72.36	72.85	71.74	71.07	69.96	83.28	82.08	85.56	94.26	95.04
Phytophthora cinnamomi narna-like virus 7-1_SLJV	SLJV_narna_like_virus_1 (short seq)	30.66	73.08	77.32	79.17	75.76	78.77	75.67	74.24	77.57	79.66	80.46	78.88	79.33	78.65	81.81	82.14	86.81	80.90	89.79	86.75
Phytophthora_cinnamomi_narna-like virus 3_Taiwanese	Taiwanese_narna_like_virus_3	30.74	79.66	75.83	82.06	78.15	76.02	78.32	79.29	75.12	79.61	79.29	76.90	74.63	75.36	72.74	74.98	73.73	83.33	74.23	75.39	71.20
Phytophthora_cinnamomi_narna-like virus 8-1_Sumatran	Sumatran narna-like virus_1	17.89	31.45	32.15	32.19	31.83	32.49	31.94	31.26	31.68	32.47	32.28	31.79	31.25	31.17	28.14	28.36	28.27	30.02	28.19	28.05	29.53	28.92
A_T_SP means Algerian-Tunisian and/or Spanish origin
SL_JV means the variant was found in the RNA pool with Sulawesian and/or Javanese origin

## Sheet: S8. PW Bunya- aa
Table S8. PW identity percentages based the bunya-like viruses' RdRP aminoacid alignment
			Phytophthora cinnamomi bunya-like virus 15	Phytophthora cinnamomi bunya-like virus 14	Phytophthora cinnamomi bunya-like virus 9	Phytophthora cinnamomi bunya-like virus 13	Phytophthora cinnamomi bunya-like virus 10		Phytophthora cinnamomi bunya-like virus 11	Phytophthora cinnamomi bunya-like virus 12	Phytophthora cinnamomi bunya-like virus 8		Phytophthora cinnamomi bunya-like virus 6	Phytophthora cinnamomi bunya-like virus 7	Phytophthora cinnamomi bunya-like virus 5	Phytophthora cinnamomi bunya-like virus 16		Phytophthora cinnamomi bunya-like virus 1				Phytophthora cinnamomi bunya-like virus 18			Phytophthora cinnamomi bunya-like virus 4								Phytophthora cinnamomi bunya-like virus 2			Phytophthora cinnamomi bunya-like virus 17			Phytophthora cinnamomi bunya-like virus 3
Virus name	variant	Virus contig based on the pool and country	SLJV_bunya_like_virus_2	Sumatran_bunya_like_virus_2	Vietnamese_bunya_like_virus_3	Taiwanese_bunya_like_virus_15	Taiwanese_bunya_like_virus_16	Taiwanese_bunya_like_virus_5	Taiwanese_bunya_like_virus_11	Taiwanese_bunya_like_virus_9	Taiwanese_bunya_like_virus_14	Taiwanese_bunya_like_virus_4	Vietnamese_bunya_like_virus_2	Taiwanese_bunya_like_virus_3	Papuan_bunya_like_virus_1	Sumatran bunya-like virus 4_15	Sumatran bunya-like virus 3_15	Vietnamese_bunya_like_virus_4	Vietnamese_bunya_like_virus_5	Vietnamese_bunya_like_1_variant_2	Vietnamese_bunya_like_1_variant_1	Taiwanese_bunya_like_virus_10	Taiwanese_bunya_like_virus_1	Japanese_bunya_like_virus_1	European_bunya_like_virus_2	SA_bunya_like_virus_1	Sumatran_bunya_like_virus_1_variant 1	Sumatran_bunya_like_virus_1_variant_2	Australian_bunya_like_virus 2_variant_2	Australian_bunya_like virus_2_variant_1	Portuguish_bunya_like_virus_2	Chilean_bunya_like_virus_1	Taiwanese_bunya_like_virus_12_variant_2	Taiwanese_bunya_like_virus_12_variant_3	Taiwanese_bunya_like_virus_12_variant_1	Taiwanese_bunya_like_virus_18_variant_3	Taiwanese_bunya_like_virus_18_variant_1	Taiwanese_bunya_like_virus_18_variant_2	Dominican_bunya_like_virus_1	SLJV_bunya_like_virus_1_variant _2	SLJV_bunya_like_virus 1_variant_1	ATS_bunya_like_virus_1	Portuguish_bunya_like_virus_1	Australian_bunya_like_virus_1_variant 2	Australian_bunya_like_virus 1_variant_3	European_bunya_like_virus_1	Australian_bunya_like_virus_1_variant_1	Taiwanese_bunya_like_virus_2_variant_2	Taiwanese_bunya_like_virus_2_variant_1
Phytophthora cinnamomi bunya-like virus 15	1	SLJV_bunya_like_virus_2
Phytophthora cinnamomi bunya-like virus 14	1	Sumatran_bunya_like_virus_2	75.45
Phytophthora cinnamomi bunya-like virus 9	1	Vietnamese_bunya_like_virus_3	76.42	83.16
Phytophthora cinnamomi bunya-like virus 13	1	Taiwanese_bunya_like_virus_15	76.89	83.23	86.45
Phytophthora cinnamomi bunya-like virus 10	2	Taiwanese_bunya_like_virus_16	76.68	83.05	85.69	88.51
	1	Taiwanese_bunya_like_virus_5	76.75	83.12	85.69	88.70	98.22
Phytophthora cinnamomi bunya-like virus 11	1	Taiwanese_bunya_like_virus_11	76.68	82.87	86.41	88.99	89.24	89.31
Phytophthora cinnamomi bunya-like virus 12	1	Taiwanese_bunya_like_virus_9	77.04	83.52	85.98	89.89	90.11	90.29	93.15
Phytophthora cinnamomi bunya-like virus 8	2	Taiwanese_bunya_like_virus_14	15.61	16.50	16.13	16.34	16.16	16.31	16.74	16.56
	1	Taiwanese_bunya_like_virus_4	15.65	16.51	16.17	16.36	16.17	16.33	16.76	16.57	100.00
Phytophthora cinnamomi bunya-like virus 6	1	Vietnamese_bunya_like_virus_2	14.80	15.35	14.80	14.83	14.92	14.89	14.98	15.04	31.24	31.33
Phytophthora cinnamomi bunya-like virus 7	1	Taiwanese_bunya_like_virus_3	14.87	15.57	14.84	14.75	14.90	14.90	15.05	15.02	30.65	30.74	74.50
Phytophthora cinnamomi bunya-like virus 5	1	Papuan_bunya_like_virus_1	15.75	16.06	15.75	15.66	15.85	15.94	15.91	16.12	31.35	31.38	35.95	36.93
Phytophthora cinnamomi bunya-like virus 16	2	Sumatran bunya-like virus 4	15.82	16.34	16.07	15.92	16.13	16.22	16.10	16.19	30.75	30.81	36.77	37.54	65.02
	1	Sumatran bunya-like virus 3	15.92	16.37	15.79	15.82	16.01	16.07	15.86	15.92	30.72	30.78	36.49	37.19	65.39	92.11
Phytophthora cinnamomi bunya-like virus 1	3	Vietnamese_bunya_like_virus_4	15.97	16.51	16.29	16.10	16.45	16.51	16.29	16.16	31.45	31.52	35.84	36.66	64.67	86.23	86.27
	4	Vietnamese_bunya_like_virus_5	15.86	16.56	16.25	16.07	16.34	16.40	16.28	16.13	30.88	30.94	36.26	36.91	65.66	87.38	87.61	98.36
	2	Vietnamese_bunya_like_1_variant_2	15.92	16.56	16.22	16.07	16.34	16.40	16.28	16.10	30.98	31.04	36.20	36.91	65.53	87.41	87.64	98.54	99.50
	1	Vietnamese_bunya_like_1_variant_1	15.90	16.51	16.23	16.05	16.32	16.38	16.26	16.08	30.93	30.99	36.18	36.92	65.43	87.25	87.59	98.68	99.28	99.58
Phytophthora cinnamomi bunya-like virus 18	1	Taiwanese_bunya_like_virus_10	16.38	16.76	16.44	16.38	16.54	16.73	16.48	16.54	31.34	31.40	36.35	36.83	64.90	85.05	84.73	86.34	86.72	86.73	86.60
	2	Taiwanese_bunya_like_virus_1	16.13	16.47	16.13	16.04	16.13	16.31	16.07	16.19	30.88	30.94	36.25	36.93	65.29	85.38	85.21	86.01	87.30	87.27	87.11	97.26
	3	Japanese_bunya_like_virus_1	16.04	16.56	16.13	15.86	16.31	16.43	16.01	16.16	30.66	30.71	36.48	37.25	64.89	85.18	85.31	85.66	87.13	87.03	86.91	92.56	93.10
	8	European_bunya_like_virus_2	16.01	16.68	16.28	16.16	16.41	16.59	16.28	16.31	30.76	30.82	36.19	36.84	65.03	84.95	85.35	85.60	86.87	86.84	86.71	93.12	93.34	92.57
	7	South African_bunya_like_virus_1	15.98	16.68	16.28	16.13	16.40	16.59	16.28	16.31	30.69	30.75	36.28	36.87	65.12	85.11	85.54	85.70	87.00	86.97	86.84	93.15	93.40	92.77	99.37
Phytophthora cinnamomi bunya-like virus 4	10	Sumatran_bunya_like_virus_1_variant_1	16.01	16.74	16.40	16.22	16.40	16.59	16.31	16.34	30.69	30.75	36.32	36.93	65.19	85.28	85.71	85.87	87.20	87.17	87.04	93.22	93.37	92.73	99.20	99.37
	11	Sumatran_bunya_like_virus_1_variant_2	16.01	16.74	16.40	16.22	16.40	16.59	16.31	16.34	30.69	30.75	36.32	36.93	65.19	85.28	85.71	85.87	87.20	87.17	87.04	93.22	93.37	92.73	99.20	99.37	97.57
	6	Australian_bunya_like_virus 2_variant_2	16.10	16.80	16.40	16.22	16.49	16.68	16.37	16.40	30.72	30.78	36.25	36.87	65.06	85.14	85.61	85.84	87.13	87.10	86.98	93.29	93.47	92.83	99.20	99.37	99.53	99.53
	5	Australian_bunya_like virus_2_variant_1	16.07	16.77	16.43	16.25	16.49	16.68	16.40	16.43	30.69	30.75	36.19	36.83	65.09	85.08	85.54	85.73	87.00	86.97	86.84	93.29	93.47	92.77	99.27	99.43	99.60	99.60	99.67
	3	Portuguese_bunya_like_virus_2	16.07	16.77	16.43	16.25	16.49	16.68	16.40	16.43	30.66	30.71	36.22	36.87	65.09	85.11	85.61	85.77	87.07	87.03	86.91	93.33	93.43	92.77	99.27	99.43	99.53	99.53	99.57	99.60
	4	Chilean_bunya_like_virus_1	16.04	16.74	16.40	16.22	16.46	16.65	16.37	16.40	30.66	30.71	36.25	36.87	65.12	85.14	85.61	85.80	87.10	87.07	86.94	93.33	93.47	92.80	99.37	99.53	99.63	99.63	99.67	99.70	99.90
Phytophthora cinnamomi bunya-like virus 2	2	Taiwanese_bunya_like_virus_12_variant_2	16.75	17.10	16.54	16.36	16.89	17.06	16.68	16.64	32.59	32.66	37.56	37.78	67.57	86.54	86.93	88.26	88.41	88.38	88.19	91.97	92.16	91.28	91.75	91.78	91.86	91.86	91.82	91.90	91.97	92.01
	3	Taiwanese_bunya_like_virus_12_variant_3	16.01	16.43	16.01	15.79	16.25	16.37	16.04	16.07	30.79	30.84	36.32	36.45	65.69	85.94	86.44	86.96	88.17	88.13	87.98	91.40	91.70	91.03	91.10	91.10	91.23	91.23	91.13	91.23	91.27	91.30	98.90
	1	Taiwanese_bunya_like_virus_12_variant_1	16.01	16.44	16.01	15.80	16.26	16.38	16.04	16.07	30.73	30.79	36.42	36.52	65.66	86.02	86.48	86.82	88.04	88.01	87.85	91.23	91.54	90.84	90.98	90.97	91.11	91.11	91.01	91.11	91.14	91.17	99.09	99.54
Phytophthora cinnamomi bunya-like virus 17	3	Taiwanese_bunya_like_virus_18_variant_3	15.80	16.47	15.86	15.61	16.25	16.44	15.98	16.04	30.76	30.82	36.34	36.58	65.16	85.45	85.61	86.58	87.57	87.64	87.55	91.01	91.27	90.64	90.24	90.40	90.54	90.54	90.50	90.47	90.50	90.54	92.78	92.74	92.51
	2	Taiwanese_bunya_like_virus_18_variant_1	15.90	16.55	15.90	15.75	16.15	16.33	15.97	16.18	30.68	30.68	36.74	36.88	66.01	85.27	85.64	86.58	87.55	87.62	87.53	91.04	91.43	90.96	90.63	90.79	90.96	90.96	90.93	90.89	90.96	90.99	93.14	92.92	92.69	98.08
	1	Taiwanese_bunya_like_virus_18_variant_2	15.87	16.52	15.87	15.72	16.12	16.30	15.93	16.15	30.65	30.65	36.71	36.85	65.90	85.34	85.70	86.76	87.76	87.83	87.73	91.08	91.40	90.99	90.56	90.73	90.89	90.89	90.86	90.86	90.89	90.93	93.14	93.02	92.79	98.48	99.53
Phytophthora cinnamomi bunya-like virus 3	13	Dominican_bunya_like_virus_1	15.73	16.47	16.13	15.89	16.04	16.31	16.07	16.16	31.05	31.11	36.19	37.09	65.09	86.58	86.48	87.34	88.70	88.77	88.55	90.03	90.47	89.83	89.70	89.93	89.97	89.97	90.00	89.90	90.00	90.03	91.51	91.23	91.08	90.14	90.12	90.09
	6	SLJV_bunya_like_virus_1_variant _2	15.76	16.47	16.13	15.89	16.07	16.34	16.07	16.16	31.11	31.17	36.19	37.12	65.12	86.74	86.68	87.45	88.80	88.87	88.64	90.24	90.63	90.03	89.90	90.13	90.17	90.17	90.20	90.10	90.20	90.23	91.59	91.33	91.17	90.30	90.29	90.25	99.53
	5	SLJV_bunya_like_virus 1_variant_1	15.92	16.62	16.25	16.04	16.22	16.49	16.22	16.31	30.85	30.91	35.85	36.78	64.41	85.86	85.73	86.51	87.90	87.96	87.74	89.27	89.71	89.12	88.99	89.22	89.25	89.25	89.28	89.18	89.28	89.31	90.52	90.40	90.24	89.35	89.32	89.29	98.52	98.91
	12	ATS_bunya_like_virus_1	15.67	16.43	16.10	15.86	15.98	16.25	15.98	16.10	31.11	31.17	36.25	37.16	65.12	86.58	86.48	87.27	88.63	88.70	88.48	90.10	90.57	89.83	89.77	90.00	90.03	90.03	90.07	89.97	90.07	90.10	91.47	91.17	91.01	90.20	90.25	90.15	99.47	99.67	98.65
	7	Portuguese_bunya_like_virus_1	15.73	16.50	16.16	15.92	16.04	16.31	16.04	16.16	31.15	31.20	36.25	37.16	65.06	86.64	86.51	87.34	88.70	88.77	88.54	90.17	90.60	89.90	89.87	90.10	90.13	90.13	90.17	90.07	90.17	90.20	91.51	91.27	91.11	90.24	90.22	90.19	99.53	99.73	98.71	99.73
	10	Australian_bunya_like_virus_1_variant 2	15.73	16.50	16.16	15.92	16.04	16.31	16.04	16.16	31.08	31.14	36.22	37.16	65.06	86.64	86.51	87.38	88.73	88.80	88.58	90.17	90.60	89.90	89.87	90.10	90.13	90.13	90.17	90.07	90.17	90.20	91.55	91.27	91.11	90.24	90.22	90.19	99.57	99.77	98.75	99.77	99.83
	11	Australian_bunya_like_virus 1_variant_3	15.73	16.50	16.16	15.92	16.04	16.31	16.04	16.16	31.15	31.20	36.19	37.12	65.09	86.68	86.54	87.41	88.77	88.83	88.61	90.17	90.60	89.93	89.90	90.10	90.13	90.13	90.17	90.07	90.17	90.20	91.55	91.30	91.14	90.27	90.25	90.22	99.60	99.80	98.78	99.80	99.87	99.90
	8	European_bunya_like_virus_1	15.73	16.50	16.16	15.92	16.04	16.31	16.04	16.16	31.15	31.20	36.22	37.16	65.09	86.68	86.54	87.41	88.77	88.83	88.61	90.20	90.63	89.93	89.90	90.13	90.17	90.17	90.20	90.10	90.20	90.23	91.55	91.30	91.14	90.27	90.25	90.22	99.63	99.83	98.81	99.83	99.90	99.93	99.97
	9	Australian_bunya_like_virus_1_variant_1	15.73	16.50	16.16	15.92	16.04	16.31	16.04	16.16	31.15	31.20	36.22	37.16	65.09	86.71	86.58	87.45	88.80	88.87	88.64	90.24	90.67	89.97	89.94	90.17	90.20	90.20	90.23	90.13	90.23	90.27	91.59	91.33	91.17	90.30	90.29	90.25	99.60	99.87	98.85	99.80	99.87	99.90	99.93	99.97
	15	Taiwanese_bunya_like_virus_2_variant_2	15.70	16.37	16.04	15.82	16.04	16.25	15.92	16.10	31.08	31.14	36.19	37.12	65.09	86.64	86.68	87.41	88.63	88.70	88.51	91.15	91.97	90.67	90.74	90.97	91.00	91.00	91.10	90.93	91.03	91.07	91.86	91.37	91.24	90.60	90.69	90.62	96.90	97.17	96.17	97.03	97.10	97.13	97.17	97.20	97.23
	14	Taiwanese_bunya_like_virus_2_variant_1	15.70	16.37	16.04	15.82	16.04	16.25	15.92	16.10	31.08	31.14	36.19	37.12	65.09	86.64	86.68	87.41	88.63	88.70	88.51	91.15	91.97	90.67	90.74	90.97	91.00	91.00	91.10	90.93	91.03	91.07	91.86	91.37	91.24	90.60	90.69	90.62	96.90	97.17	96.17	97.03	97.10	97.13	97.17	97.20	97.23	100.00
	4	Japanese_bunya_like_virus_2	16.52	17.14	16.85	16.65	16.85	16.94	16.48	16.81	34.34	34.34	40.04	40.84	68.77	88.81	88.90	88.72	90.28	90.33	90.20	91.78	92.16	91.54	91.58	91.58	91.58	91.58	91.72	91.58	91.67	91.72	94.42	93.33	93.16	92.48	92.75	92.70	98.12	98.25	96.87	98.16	98.21	98.16	98.25	98.25	98.30	97.58	97.58
	3	Taiwanese_bunya_like_virus_13	15.73	16.47	16.10	15.89	16.10	16.34	16.01	16.16	31.24	31.30	36.19	37.12	65.26	86.74	86.94	87.59	88.87	88.97	88.78	90.38	90.67	90.03	90.27	90.50	90.53	90.53	90.63	90.47	90.57	90.60	91.93	91.43	91.34	90.44	90.49	90.46	97.90	98.17	97.16	98.03	98.10	98.13	98.17	98.20	98.23	98.30	98.30
	2	Taiwanese_bunya_like_virus_8	15.73	16.47	16.10	15.89	16.10	16.34	16.01	16.16	31.21	31.27	36.19	37.16	65.29	86.78	86.78	87.59	88.83	88.93	88.74	90.45	90.87	90.20	90.40	90.63	90.67	90.67	90.77	90.60	90.70	90.73	91.90	91.43	91.34	90.50	90.49	90.49	97.87	98.17	97.16	98.03	98.10	98.13	98.17	98.20	98.23	98.30	98.30
	1	Taiwanese_bunya_like_virus_7	15.73	16.47	16.10	15.89	16.10	16.34	16.01	16.16	31.21	31.27	36.19	37.16	65.29	86.78	86.78	87.59	88.83	88.93	88.74	90.45	90.87	90.20	90.40	90.63	90.67	90.67	90.77	90.60	90.70	90.73	91.90	91.43	91.34	90.50	90.49	90.49	97.87	98.17	97.16	98.03	98.10	98.13	98.17	98.20	98.23	98.30	98.30
A_T_SP means Algerian-Tunisian and/or Spanish origin
SL_JV means the variant was found in the RNA pool with Sulawesian and/or Javanese origin
[truncated: 4 more columns]

## Sheet: S9. PW Bunya- nts
Table S9. PW identity percentages based the bunya-like viruses' nucleotide alignment
			Phytophthora cinnamomi bunya-like virus 3															Phytophthora cinnamomi bunya-like virus 18			Phytophthora cinnamomi bunya-like virus 2			Phytophthora cinnamomi bunya-like virus 4								Phytophthora cinnamomi bunya-like virus 18			Phytophthora cinnamomi bunya-like virus 16		Phytophthora cinnamomi bunya-like virus 1				Phytophthora cinnamomi bunya-like virus 5	Phytophthora cinnamomi bunya-like virus 7	Phytophthora cinnamomi bunya-like virus 6	Phytophthora cinnamomi bunya-like virus 8		Phytophthora cinnamomi bunya-like virus 15	Phytophthora cinnamomi bunya-like virus 14	Phytophthora cinnamomi bunya-like virus 10
Virus name	variant	Virus contig based on the pool and country	ATS_bunya-like_virus_1	Australian Bunya-like virus 1_variant 1	Australian bunya-like virus 1_variant 2	European bunya-like virus 1	Australian Bunya-like virus 1_variant 3	Portuguish bunya_like virus 1	SLJV_bunya-like virus 1 variant 2	SLJV_bunya-like virus 1_variant 1	Dominican bunya-like virus 1	Japanese bunya-like virus 2	Taiwanese bunya-like virus 2_variant 1	Taiwanese bunya-like virus 2_variant 2	Taiwanese bunya-like virus 7	Taiwanese bunya-like virus 8	Taiwanese bunya-like virus 13	Taiwanese bunya-like virus 18_variant 1	Taiwanese bunya-like virus 18_variant 2	Taiwanese bunya-like virus 18_variant 3	Taiwanese bunya-like virus 12_variant 1	Taiwanese bunya-like virus 12_variant 3	Taiwanese bunya-like virus 12_variant 2	Australian bunya-like virus 2_variant 1	Australian bunya-like virus 2_variant 2	Chilean bunya-like 1	Portuguish bunya-like virus 2	European bunya-like virus 2	South African bunya-like virus 1	Sumatran bunya-like virus 1_variant 1	Sumatran bunya-like virus 1_variant 2	Taiwanese bunya-like virus 1	Taiwanese bunya-like virus 10	Japanese bunya-like virus 1	Sumatran bunya-like virus 3	Sumatran bunya-like virus 4	Vietnam bunya-like 1-variant 1	Vietnam bunya-like 1-variant 2	Vietnam bunyavirus 5	Vietnam bunya-like 4	Papuan bunya-like virus 1	Taiwanese bunya-like virus 3	Vietnam bunya-like 2	Taiwanese bunya-like virus 4	Taiwanese bunya-like virus 14	SLJV_bunya-like virus 2	Sumatran bunya-like virus 2	Taiwanese bunya-like virus 5	Taiwanese bunya-like virus 16
Phytophthora cinnamomi bunya-like virus 3	12	ATS_bunya-like_virus_1
	9	Australian bunya-like virus 1_variant 1	99.64
	10	Australian bunya-like virus 1_variant 2	99.77	99.92
	8	European bunya-like virus 1	99.66	99.44	99.86
	11	Australian Bunya-like virus 1_variant 3	99.64	99.69	99.78	99.67
	7	Portuguish bunya_like virus 1	99.52	99.37	99.73	99.21	99.52
	6	SLJV_bunya-like virus 1 variant 2	99.35	99.55	99.51	99.44	99.43	99.33
	5	SLJV_bunya-like virus 1_variant 1	98.41	98.58	98.52	98.50	98.42	98.37	98.82
	13	Dominican bunya-like virus 1	99.28	99.20	99.58	98.96	99.38	98.83	99.24	98.26
	4	Japanese bunya-like virus 2	92.73	92.67	92.87	92.48	92.84	92.49	92.59	91.35	92.43
	14	Taiwanese bunya-like virus 2_variant 1	92.87	93.01	92.97	92.92	92.87	92.85	92.76	91.89	92.84	93.63
	15	Taiwanese bunya-like virus 2_variant 2	92.87	93.01	92.97	92.92	92.87	92.85	92.76	91.89	92.84	93.63	97.27
	1	Taiwanese bunya-like virus 7	92.71	92.72	92.80	92.72	92.58	92.68	92.62	91.68	92.48	93.56	97.61	95.39
	2	Taiwanese bunya-like virus 8	92.72	92.73	92.81	92.73	92.59	92.69	92.63	91.69	92.49	93.56	97.62	97.62	99.99
	3	Taiwanese bunya-like virus 13	92.57	92.55	92.63	92.44	92.41	92.53	92.45	91.51	92.32	93.45	97.03	97.03	96.92	96.93
Phytophthora cinnamomi bunya-like virus 18	3	Taiwanese bunya-like virus 18_variant 1	77.75	77.77	77.75	77.68	77.71	77.70	77.67	76.84	77.68	79.14	77.80	77.80	77.67	77.67	77.75
	4	Taiwanese bunya-like virus 18_variant 2	77.85	77.84	77.83	77.75	77.79	77.76	77.74	76.91	77.76	79.14	77.80	77.80	77.68	77.68	77.79	98.30
	5	Taiwanese bunya-like virus 18_variant 3	77.86	77.81	77.88	77.72	77.67	77.75	77.79	76.97	77.69	78.67	77.82	77.82	77.69	77.70	77.63	95.14	93.67
Phytophthora cinnamomi bunya-like virus 2	1	Taiwanese bunya-like virus 12_variant 1	78.04	78.03	78.06	77.94	77.90	78.05	77.99	77.17	78.03	78.66	78.24	78.24	78.01	78.02	78.03	81.37	81.11	81.56
	3	Taiwanese bunya-like virus 12_variant 3	77.99	77.99	78.02	77.90	77.88	78.00	77.97	77.14	77.98	78.77	78.26	78.26	78.10	78.11	78.06	81.25	81.02	81.60	98.13
	2	Taiwanese bunya-like virus 12_variant 2	78.31	78.26	78.30	78.25	78.12	78.24	78.24	77.29	78.27	79.05	78.58	78.58	78.23	78.24	78.33	81.26	81.08	81.44	97.31	96.05
Phytophthora cinnamomi bunya-like virus 4	5	Australian bunya-like virus 2_variant 1	77.23	77.22	77.23	77.15	77.16	77.23	77.25	76.42	77.12	77.82	77.47	77.47	77.30	77.31	77.42	78.20	78.09	78.48	79.00	79.03	78.99
	6	Australian bunya-like virus 2_variant 2	77.29	77.29	77.30	77.22	77.20	77.30	77.31	76.48	77.18	77.82	77.53	77.53	77.40	77.40	77.49	78.18	78.07	78.44	78.93	78.98	78.92	99.57
	4	Chilean bunya-like 1	77.40	77.39	77.40	77.31	77.31	77.40	77.41	76.58	77.28	77.70	77.51	77.51	77.38	77.39	77.49	78.17	78.04	78.45	78.96	79.01	78.90	99.33	99.30
	3	Portuguese bunya-like virus 2	77.38	77.14	77.41	76.95	77.24	77.26	77.39	76.59	76.94	77.48	77.51	77.51	77.44	77.45	77.54	78.16	78.03	78.38	78.94	79.00	78.86	99.26	99.22	99.93
	8	European bunya-like virus 2	77.24	77.08	77.19	77.03	77.04	77.14	77.21	76.38	76.93	77.67	77.33	77.33	77.14	77.15	77.23	78.02	77.93	78.27	78.91	78.93	78.87	99.14	99.08	99.31	99.15
	7	South African bunya-like virus 1	77.32	77.29	77.31	77.24	77.23	77.30	77.31	76.49	77.20	77.63	77.36	77.36	77.22	77.23	77.29	78.09	78.00	78.40	78.89	78.90	78.92	99.09	99.02	99.22	99.16	99.51
	1	Sumatran bunya-like virus 1_variant 1	77.31	77.29	77.31	77.21	77.23	77.29	77.32	76.50	77.17	77.79	77.41	77.41	77.26	77.26	77.41	78.29	78.16	78.59	79.02	79.01	79.01	99.17	99.05	98.93	98.86	98.72	98.70
	2	Sumatran bunya-like virus 1_variant 2	77.31	77.29	77.31	77.21	77.23	77.29	77.32	76.50	77.17	77.79	77.41	77.41	77.26	77.26	77.41	78.29	78.16	78.59	79.02	79.01	79.01	99.17	99.05	98.93	98.86	98.72	98.70	95.54
Phytophthora cinnamomi bunya-like virus 18	2	Taiwanese bunya-like virus 1	77.55	77.57	77.59	77.47	77.47	77.51	77.63	76.82	77.61	78.04	77.94	77.94	77.90	77.91	77.77	78.44	78.45	78.60	79.03	78.99	79.22	82.70	82.70	82.78	82.77	82.63	82.72	82.61	82.61
	1	Taiwanese bunya-like virus 10	77.57	77.59	77.59	77.58	77.47	77.57	77.64	76.76	77.57	78.16	77.77	77.77	77.64	77.65	77.66	78.22	78.23	78.63	78.83	78.80	79.37	81.99	82.03	82.06	82.06	81.97	82.00	81.97	81.97	94.19
	3	Japanese bunya-like virus 1	77.54	77.53	77.53	77.48	77.42	77.56	77.54	76.71	77.59	78.09	77.66	77.66	77.59	77.60	77.83	78.22	78.21	78.22	78.97	79.02	78.75	82.50	82.58	82.43	82.43	82.35	82.45	82.41	82.41	92.55	93.1
Phytophthora cinnamomi bunya-like virus 16	1	Sumatran bunya-like virus 3	75.06	75.09	75.10	75.02	75.04	75.02	75.13	74.37	75.02	76.05	75.27	75.27	75.22	75.23	75.45	74.66	74.46	74.83	75.19	75.35	75.40	74.75	74.64	74.66	74.68	74.45	74.48	74.85	74.85	73.93	73.93	74.55
	2	Sumatran bunya-like virus 4	75.50	75.56	75.55	75.48	75.46	75.47	75.58	74.81	75.57	76.08	75.46	75.46	75.46	75.46	75.69	75.23	75.03	75.47	75.03	74.96	75.26	74.48	74.54	74.57	74.57	74.45	74.49	74.67	74.67	75.09	74.60	74.84	80.53
Phytophthora cinnamomi bunya-like virus 1	1	Vietnam bunya-like virus 1-variant 1	76.79	76.87	76.89	76.78	76.76	76.72	76.95	76.16	76.85	76.66	76.53	76.53	76.53	76.54	76.82	75.86	75.64	76.21	76.46	76.47	76.60	75.76	75.82	75.86	75.87	75.61	75.71	75.75	75.75	76.05	75.43	76.10	75.97	76.51
	2	Vietnam bunya-like virus 1-variant 2	76.91	76.96	76.98	76.88	76.87	76.81	77.04	76.25	76.94	76.80	76.56	76.56	76.59	76.60	76.89	75.88	75.66	76.22	76.50	76.52	76.60	75.76	75.80	75.84	75.87	75.61	75.70	75.75	75.75	76.06	75.43	76.07	75.99	76.63	99.48
	3	Vietnam bunya-like virus 5	76.82	76.88	76.91	76.83	76.80	76.77	76.99	76.22	76.88	76.76	76.69	76.69	76.71	76.72	77.01	75.96	75.74	76.27	76.56	76.53	76.74	75.70	75.71	75.74	75.77	75.54	75.62	75.67	75.67	76.07	75.55	76.27	76.06	76.49	98.28	98.25
	4	Vietnam bunya-like virus 4	73.86	73.94	73.97	73.93	73.84	73.81	74.02	73.25	73.92	72.80	73.60	73.60	73.65	73.66	73.90	72.94	72.78	73.32	73.61	73.63	76.54	72.81	72.87	72.89	72.90	72.67	72.75	72.75	72.75	73.09	75.13	73.12	72.87	73.68	95.95	95.61	94.61
Phytophthora cinnamomi bunya-like virus 5	1	Papuan bunya-like virus 1	63.33	63.28	63.42	63.13	63.27	63.12	63.37	62.76	63.07	65.28	63.43	63.43	63.43	63.44	63.66	63.52	63.59	63.33	63.21	63.26	64.20	63.54	63.58	63.49	63.30	63.40	63.51	63.53	63.53	63.01	62.55	63.63	63.00	62.63	63.31	63.28	63.41	61.09
Phytophthora cinnamomi bunya-like virus 7	1	Taiwanese bunya-like virus 3	46.09	46.12	46.14	46.09	46.07	46.09	46.12	45.63	46.11	49.68	46.12	46.12	46.05	46.06	45.95	47.10	46.98	46.31	46.83	46.81	47.33	46.08	46.04	46.03	46.06	46.02	46.06	45.88	45.88	46.22	46.43	46.24	46.50	46.65	46.31	46.34	46.35	45.32	45.48
Phytophthora cinnamomi bunya-like virus 6	1	Vietnam bunya-like virus 2	46.40	46.37	46.38	46.31	46.29	46.36	46.37	45.94	46.37	49.58	46.28	46.28	46.17	46.18	46.38	47.23	47.16	46.16	46.80	46.63	47.51	46.34	46.39	46.29	46.28	46.20	46.31	46.36	46.36	46.30	46.26	46.52	46.42	46.33	45.97	45.96	45.95	44.75	45.53	69.23
Phytophthora cinnamomi bunya-like virus 8	1	Taiwanese bunya-like virus 4	45.17	45.21	45.23	45.16	45.17	45.16	45.14	44.73	45.21	47.63	44.94	44.94	44.88	44.88	44.92	44.96	44.99	44.86	44.44	44.55	45.38	44.97	44.98	44.95	44.96	44.83	45.00	44.90	44.90	44.98	45.01	45.08	44.82	45.33	45.12	45.11	45.13	44.00	44.09	40.75	41.90
	2	Taiwanese bunya-like virus 14	45.16	45.20	45.22	45.15	45.17	45.15	45.14	44.73	45.20	47.63	44.93	44.93	44.87	44.87	44.91	44.96	44.99	44.86	44.44	44.55	45.37	44.97	44.98	44.95	44.95	44.83	44.99	44.90	44.90	44.97	45.01	45.07	44.82	45.33	45.12	45.11	45.13	44.00	44.08	40.74	41.88	99.99
Phytophthora cinnamomi bunya-like virus 15	1	SLJV_bunya-like virus 2	33.97	33.95	33.98	33.95	33.95	33.94	34.05	33.73	33.96	34.38	34.14	34.14	34.08	34.08	34.20	33.65	33.71	33.77	33.83	34.01	34.04	34.58	34.49	34.48	34.48	34.43	34.49	34.35	34.35	34.29	34.45	34.19	33.82	33.66	33.74	33.83	33.60	32.85	32.26	30.27	30.45	31.36	31.40
Phytophthora cinnamomi bunya-like virus 14	1	Sumatran bunya-like virus 2	34.51	34.50	34.51	34.49	34.53	34.49	34.47	34.13	34.45	34.72	34.56	34.56	34.57	34.57	34.63	34.32	34.34	34.26	34.41	34.35	34.86	34.76	34.70	34.79	34.78	34.68	34.63	34.66	34.66	34.67	35.01	34.17	34.59	34.57	34.20	34.29	34.08	33.31	32.97	30.80	31.40	31.86	31.89	68.91
Phytophthora cinnamomi bunya-like virus 10	1	Taiwanese bunya-like virus 5	34.37	34.31	34.41	34.35	34.40	34.32	34.33	34.04	34.26	35.00	34.46	34.46	34.41	34.41	34.61	34.07	34.05	34.05	33.94	33.95	34.45	34.72	34.67	34.70	34.63	34.64	34.65	34.60	34.60	34.09	34.57	34.41	34.21	33.91	33.77	33.84	33.63	32.97	32.53	30.89	30.91	31.70	31.73	70.41	73.21
	2	Taiwanese bunya-like virus 16	34.55	34.47	34.60	34.51	34.54	34.49	34.46	34.17	34.36	35.27	34.61	34.61	34.65	34.65	34.77	34.10	34.08	33.98	33.80	33.80	34.30	34.67	34.60	34.60	34.55	34.56	34.56	34.54	34.54	34.26	34.66	34.38	34.09	33.99	33.95	34.04	33.88	33.18	32.23	31.01	31.05	31.68	31.71	70.31	73.29	93.28
Phytophthora cinnamomi bunya-like virus 12	1	Taiwanese bunya-like virus 9	34.01	33.99	34.01	33.97	34.01	34.01	34.01	33.67	34.00	34.60	33.84	33.84	33.69	33.69	33.92	34.37	34.30	34.12	33.51	33.68	34.07	34.07	34.03	34.05	34.06	33.92	33.95	33.94	33.94	34.12	34.39	34.10	33.98	34.17	34.47	34.52	34.33	33.65	32.78	31.27	30.98	32.23	32.26	69.18	72.98	77.02	76.76
Phytophthora cinnamomi bunya-like virus 11	1	Taiwanese bunya-like virus 11	33.85	33.82	33.85	33.80	33.82	33.84	33.85	33.54	33.79	34.50	33.87	33.87	33.68	33.68	33.98	34.12	34.24	33.87	34.09	34.11	34.52	34.81	34.77	34.82	34.83	34.80	34.82	34.69	34.69	34.46	34.58	34.16	33.85	33.99	34.62	34.65	34.46	33.83	32.93	31.08	30.89	32.26	32.29	69.76	73.25	76.71	76.22
Phytophthora cinnamomi bunya-like virus 13	1	Taiwanese bunya-like virus 15	33.99	33.96	33.99	33.95	33.99	33.99	33.94	33.63	33.96	34.53	33.79	33.79	33.72	33.72	33.89	33.67	33.56	33.63	33.90	34.09	34.25	34.41	34.39	34.33	34.33	34.35	34.35	34.29	34.29	34.39	34.64	33.95	33.76	34.21	34.12	34.16	33.94	33.29	32.83	30.90	31.06	31.72	31.75	69.87	74.11	77.10	76.37
Phytophthora cinnamomi bunya-like virus 9	1	Vietnam bunya-like virus 3	33.48	33.43	33.46	33.43	33.48	33.47	33.45	33.10	33.40	33.63	33.27	33.27	33.20	33.20	33.41	33.36	33.47	33.31	33.50	33.67	34.01	34.38	34.39	34.32	34.31	34.28	34.26	34.27	34.27	34.06	33.82	33.88	33.76	33.86	33.66	33.76	33.66	32.85	32.12	30.40	30.69	31.70	31.73	69.46	73.21	74.86	74.95
A_T_SP means Algerian-Tunisian and/or Spanish origin
SL_JV means the variant was found in the RNA pool with Sulawesian and/or Javanese origin
[truncated: 4 more columns]

## Sheet: S10.PW aa Ormycoviruses RNA 1
Table S10. PW identity percentages based the ormycoviruses' RdRP aminoacid alignment (RNA1 and *PciMOMV1 ORF1) A1
			Phytophthora cinnamomi ormycovirus 1																				Phytophthora cinnamomi ormycovirus 2
virus name	variant	contig name	Vietnamese_pc07_4_c24	Vietnamese_pc08_1_c24	Chilean_pc01_2_c24	Japanese_pc21_1_c24	South African_pc19_2_c24	Sumatran_pc13_3_c24	Portuguese_pc05_6_c24	Taiwanese_pc12_1_c24	A_T_SP_pc03_1_c24	Sumatran_pc15_2_c24	Dominican_pc02_3_c24	SL_JV_KA_pc14_3_c24	European_pc06_2_c24	Australian_pc17_5_c24	Australian_pc18_10_c24	Japanese_pc20_2_c24	Taiwanese_pc09_1_c24	Taiwanese_pc10_1_c24	Australian_pc16_5_c24	Papuan_pc04_2_c24	Vietnamese_pc07_1_c17	Vietnamese_pc08_2_c14_17	Japanese_pc20_1_c17	Taiwanese_pc09_1_c17	Taiwanese_pc10_10_c17	Taiwanese_pc11_2_c17	Taiwanese_pc12_4_c17	Sulawesian_pc14_1_c17	Sumatran_pc15_6_c17	Papuan_pc04_1_c17	Sumatran_pc15_12_c17	Sumatran_pc15_11_c17	Kalimantan_pc14_18_c17	Sumatran_pc15_28_c17	Taiwanese_pc10_17_c17	Taiwanese_pc09_5_c17	Sumatran_pc15_17_c17	Portuguese_pc05_1_c17	Chilean_pc01_1_c17	European_pc06_1_c17	Sumatran_pc13_2_c14_17	Australian_pc17_1_c17	Australian_pc18_1_c17	Australian_pc16_2_c17	South_African_pc19_1_c17	Sumatran_pc13_c14_17	Sumatran_pc15_9_c17
Phytophthora cinnamomi ormycovirus 1	7	Vietnamese_pc07_4_c24
	8	Vietnamese_pc08_1_c24	99.23
	1	Chilean_pc01_2_c24	95.12	94.58
	21	Japanese_pc21_1_c24	94.55	94.09	97.897
	18	South African_pc19_2_c24	95.22	94.68	99.43	97.07
	12	Sumatran_pc13_3_c24	95.03	94.77	99.14	97.80	99.33
	5	Portuguese_pc05_6_c24	96.49	96.10	99.43	98.19	99.55	99.55
	11	Taiwanese_pc12_1_c24	94.74	94.19	98.47	98.37	98.28	98.37	98.76
	3	A_T_SP_pc03_1_c24	94.97	94.68	98.07	97.58	98.16	98.16	98.51	97.97
	14	Sumatran_pc15_2_c24	95.12	94.58	98.28	97.51	98.09	98.18	98.64	98.28	99.32
	2	Dominican_pc02_3_c24	94.94	94.64	98.07	97.62	98.21	98.51	99.02	98.36	99.70	99.70
	13	SL_JV_KA_pc14_3_c24	95.12	94.58	98.38	97.99	98.47	98.37	98.87	98.47	99.52	99.33	99.85
	6	European_pc06_2_c24	95.12	94.68	98.38	97.53	98.10	98.37	98.87	98.28	99.61	99.33	99.85	99.81
	16	Australian_pc17_5_c24	96.34	96.22	97.63	98.40	98.74	98.86	98.97	98.51	99.20	99.20	99.61	99.08	99.20
	17	Australian_pc18_10_c24	97.68	97.68	98.71	98.20	98.71	99.23	99.23	99.23	99.74	99.74	100.00	100.00	100.00	99.48
	20	Japanese_pc20_2_c24	94.84	94.48	97.99	97.32	98.18	97.90	98.30	97.99	97.58	97.80	98.07	97.90	97.71	98.28	99.48
	9	Taiwanese_pc09_1_c24	93.71	93.51	97.386	97.58	97.48	97.29	97.82	97.58	97.39	97.10	97.62	97.68	97.58	98.05	98.97	97.58
	10	Taiwanese_pc10_1_c24	93.69	93.13	97.32	96.94	97.13	97.23	97.74	97.61	96.91	97.42	97.62	97.42	97.23	97.60	98.45	97.13	96.71
	15	Australian_pc16_5_c24	95.76	95.56	98.13	97.17	97.41	98.25	98.63	98.00	99.37	99.25	100.00	99.50	99.01	99.11	100.00	97.75	97.72	96.88
	4	Papuan_pc04_2_c24	95.22	94.97	99.07	93.21	94.17	93.69	95.36	94.07	93.52	93.59	93.75	93.79	93.79	94.97	95.88	93.69	92.93	92.83	94.51
Phytophthora cinnamomi ormycovirus 2	5	Vietnamese_pc07_1_c17	36.27	36.43	33.37	35.79	35.64	35.90	37.35	35.90	36.12	35.81	35.24	35.81	35.89	37.76	34.50	35.81	36.25	35.54	37.34	36.00
	6	Vietnamese_pc08_2_c14_17	32.76	32.76	21.75	32.38	31.81	32.00	33.81	32.00	31.94	31.81	32.00	32.00	32.00	34.09	34.10	32.00	32.38	32.00	33.08	32.57	99.61
	27	Japanese_pc20_1_c17	36.27	36.34	33.26	35.63	35.81	35.63	37.24	35.63	35.75	35.45	34.81	35.54	35.54	37.43	33.75	35.63	35.97	35.35	37.23	35.81	95.18	96.86
	8	Taiwanese_pc09_1_c17	40.70	40.90	37.96	40.70	41.10	41.10	41.10	41.29	40.82	40.90	38.00	40.90	40.90	41.10	33.44	41.10	41.49	40.90	40.90	40.90	94.80	94.14	94.80
	10	Taiwanese_pc10_10_c17	39.68	39.52	33.98	39.52	40.00	39.84	40.03	40.00	39.78	39.68	37.38	39.84	39.84	39.84	34.00	39.84	39.84	39.52	40.26	39.68	95.11	95.18	96.25	97.40
	11	Taiwanese_pc11_2_c17	34.49	34.49	28.70	34.20	34.49	34.49	34.49	34.49	34.10	34.20	34.20	34.20	34.20	34.49	33.12	34.49	34.78	34.20	34.20	34.20	94.64	94.55	97.32	97.80	97.92
	12	Taiwanese_pc12_4_c17	37.92	38.03	33.72	37.38	37.70	37.81	37.68	37.81	37.87	37.60	37.40	37.60	37.60	37.92	34.25	37.70	38.03	37.38	37.59	37.49	94.84	95.91	96.08	96.60	97.51	98.81
	16	Sulawesian_pc14_1_c17	37.08	36.98	34.10	36.79	36.98	36.89	38.27	36.89	36.76	36.89	35.10	36.70	36.79	38.36	33.50	36.79	37.18	36.89	38.36	37.18	93.25	93.71	93.84	94.80	95.28	96.13	95.91
	17	Sumatran_pc15_6_c17	37.74	37.64	34.81	37.44	37.64	37.54	39.11	37.54	37.40	37.54	35.10	37.34	37.44	39.21	33.50	37.44	37.84	37.54	39.30	37.84	93.12	93.71	93.83	94.60	95.11	96.13	95.98	99.80
	2	Papuan_pc04_1_c17	36.70	36.79	33.74	36.22	36.41	36.31	38.15	36.31	36.18	36.12	34.67	36.12	36.22	38.02	34.00	36.22	36.41	35.93	38.11	36.70	92.27	93.12	93.15	93.40	94.79	95.24	94.74	95.01	94.94
	18	Sumatran_pc15_12_c17	37.76	37.62	33.80	37.90	37.62	37.48	40.03	37.90	37.29	37.48	35.20	37.34	37.34	40.16	34.75	37.48	37.62	37.48	40.26	37.62	94.84	94.28	94.84	95.00	95.28	95.83	96.35	94.84	94.84	95.56
	20	Sumatran_pc15_11_c17	38.18	38.04	34.15	38.04	38.04	37.90	40.36	38.04	37.71	37.90	35.52	37.76	37.76	40.49	35.00	37.90	38.04	37.90	40.64	38.04	94.99	94.28	94.70	95.00	95.28	95.54	96.35	94.70	94.70	95.42	99.57
	15	Kalimantan_pc14_18_c17	38.26	38.07	30.45	37.69	37.88	37.69	37.95	38.07	37.43	37.69	37.67	37.50	37.50	37.88	35.00	37.69	37.88	37.69	37.84	38.26	95.75	96.19	95.95	95.19	95.17	95.54	96.14	95.75	95.75	96.33	99.81	100.00
	21	Sumatran_pc15_28_c17	42.86	43.10	43.33	42.86	43.33	43.33	43.33	43.57	43.10	43.10	40.00	43.10	43.10	43.33	36.06	43.33	43.33	43.10	43.10	43.10	94.13	95.27	94.38	94.13	93.40	95.15	93.64	93.89	93.89	94.87	95.84	95.84	95.08
	9	Taiwanese_pc10_17_c17	43.01	43.22	41.53	43.22	43.43	43.43	43.43	43.64	43.13	43.22	40.31	43.22	43.22	43.43	36.92	43.43	43.43	43.22	43.22	43.22	94.36	95.50	94.58	94.36	94.14	94.98	95.01	95.44	95.66	95.88	96.53	96.96	96.82	96.09
	7	Taiwanese_pc09_5_c17	37.09	37.18	33.14	36.54	36.98	36.87	37.02	36.87	37.03	36.98	36.33	36.76	36.76	37.18	33.00	36.76	37.07	36.65	37.11	36.65	94.95	95.89	95.74	93.60	94.85	94.64	95.29	95.32	95.49	94.15	95.85	95.85	95.95	93.40	93.71
	22	Sumatran_pc15_17_c17	33.33	33.33	24.81	33.16	33.00	32.83	34.35	32.83	32.77	33.00	32.83	32.83	32.83	34.57	33.25	32.83	33.16	32.66	33.62	33.50	94.13	94.00	93.78	94.03	95.37	95.24	95.25	94.30	94.30	93.09	93.02	93.02	95.00	92.95	93.19	97.38
	3	Portuguese_pc05_1_c17	38.26	38.15	34.65	38.03	38.03	37.91	40.09	38.03	37.98	37.91	34.96	38.03	38.03	39.91	33.50	37.91	38.15	37.44	40.47	38.38	94.36	94.50	94.24	93.80	95.77	95.24	95.35	94.00	93.88	93.52	94.13	93.98	95.37	92.91	93.06	96.69	98.96
	1	Chilean_pc01_1_c17	37.54	37.44	34.56	37.24	37.34	37.24	38.87	37.24	37.20	37.34	34.81	37.14	37.24	38.97	33.25	37.14	37.34	36.94	39.04	37.64	93.62	93.91	93.93	94.20	95.93	95.24	95.37	94.74	94.74	93.62	94.27	94.13	95.56	93.15	93.28	96.22	98.79	99.40
	4	European_pc06_1_c17	36.18	36.25	32.91	35.72	35.90	35.81	37.02	35.81	35.93	35.72	34.96	35.72	35.72	37.10	33.50	35.72	36.06	35.35	36.87	36.09	93.77	94.11	94.43	93.60	95.44	94.94	95.74	94.52	94.43	93.64	93.84	93.70	95.17	92.91	92.84	96.63	98.96	99.28	99.09
	14	Sumatran_pc13_2_c14_17	33.61	33.61	25.06	33.61	33.44	33.28	34.81	33.28	33.22	33.11	33.28	33.28	33.28	34.57	33.75	33.28	33.61	32.78	33.91	33.94	94.39	94.30	94.05	94.65	96.06	95.24	95.49	94.56	94.56	93.71	93.22	92.83	94.76	92.95	93.55	96.67	98.79	99.15	99.32	98.81
	24	Australian_pc17_1_c17	36.00	36.15	32.68	35.48	35.60	35.72	36.91	35.72	35.93	35.63	35.10	35.63	35.53	37.10	33.75	35.63	36.06	35.26	36.54	36.00	92.53	94.11	94.33	94.00	95.77	95.24	95.52	94.62	94.64	93.84	94.27	94.13	95.37	93.15	93.49	95.85	98.62	98.80	98.79	98.68	99.83
	25	Australian_pc18_1_c17	36.18	36.25	32.91	35.32	35.59	35.90	37.13	35.90	36.03	35.81	35.10	35.81	35.71	37.21	33.75	35.81	36.15	35.45	36.44	36.18	92.48	94.11	94.43	93.80	95.44	95.24	95.52	94.42	94.43	93.64	94.13	93.98	95.17	92.91	93.28	95.96	98.62	98.80	98.68	98.77	99.49	97.96
	23	Australian_pc16_2_c17	36.09	36.15	32.91	35.63	35.81	35.72	36.91	35.72	35.84	35.81	34.96	35.63	35.63	37.21	33.50	35.63	35.97	35.45	36.87	36.00	93.58	93.91	94.24	93.40	95.28	94.94	95.52	94.62	94.64	93.44	94.27	94.13	95.56	92.91	93.06	96.30	98.96	98.80	98.79	98.96	98.81	98.77	98.68
	26	South_African_pc19_1_c17	36.00	36.15	32.57	35.54	35.81	35.72	36.80	35.72	35.93	35.63	35.24	35.63	35.63	36.99	33.75	35.63	36.06	35.26	36.63	36.00	93.58	93.71	94.24	94.00	95.77	95.24	95.63	94.42	94.43	93.54	93.70	93.55	94.98	93.40	93.06	96.07	98.27	98.08	98.38	98.39	99.15	98.77	98.49	98.39
	13	Sumatran_pc13_c14_17	38.82	39.25	38.82	37.28	37.94	38.82	38.82	38.82	39.46	38.82	46.53	38.62	38.35	39.46	0.00	38.62	39.25	38.21	37.94	38.41	90.43	0.00	94.56	92.59	95.24	100.00	94.98	94.56	94.59	94.33	97.35	97.88	98.10	93.12	93.12	94.98	100.00	98.02	97.79	98.33	92.07	97.15	96.17	98.12	98.12
	19	Sumatran_pc15_9_c17	38.45	38.32	34.15	37.56	37.69	37.56	40.36	37.82	37.64	37.56	35.67	37.69	37.69	40.16	35.00	37.56	37.69	37.56	40.83	38.20	93.64	94.11	93.90	93.00	94.63	94.35	94.69	94.16	94.16	94.68	94.27	94.13	95.56	95.35	96.31	93.52	91.88	92.21	92.08	91.95	92.52	92.34	92.21	92.08	92.21	92.06
Phytophthora cinnamomi ormycovirus 3	9	Taiwanese_pc12_10_c21	21.88	21.88	19.51	22.29	21.68	21.88	21.68	21.68	21.84	21.88	21.88	21.88	21.88	21.88	18.11	21.88	21.68	21.88	23.54	21.06	20.16	15.73	20.36	21.29	19.96	18.01	19.96	19.96	19.96	20.16	19.96	19.96	19.96	21.20	22.13	20.36	17.34	20.16	20.16	20.16	17.34	20.16	20.16	20.16	19.96	34.94	19.76
	17	Japanese_pc20_6_c21	20.64	20.64	21.25	20.91	20.64	20.64	21.69	20.73	20.62	20.55	19.22	20.64	20.64	21.83	16.87	20.73	20.46	20.73	23.15	20.18	19.46	15.09	19.64	24.15	22.00	18.01	20.06	19.13	19.47	19.04	20.59	20.45	19.49	24.77	25.05	20.30	15.71	21.08	20.04	19.28	15.93	19.28	19.28	19.19	19.37	23.76	19.73
	18	Japanese_pc21_3_c21	20.64	20.64	21.13	20.91	20.64	20.64	21.69	20.73	20.62	20.55	19.36	20.64	20.64	21.83	17.11	20.73	20.46	20.73	23.15	20.18	19.37	14.91	19.55	23.96	21.85	17.73	19.96	19.04	19.37	18.95	20.45	20.32	19.31	24.77	24.85	20.19	15.54	20.97	19.94	19.19	15.77	19.19	19.19	19.10	19.28	23.76	19.61
	7	Taiwanese_pc09_4_c21	20.64	20.64	21.25	20.91	20.64	20.64	21.69	20.73	20.62	20.55	19.22	20.64	20.64	21.83	16.87	20.73	20.46	20.73	23.15	20.18	19.46	15.09	19.64	24.15	22.00	18.01	20.06	19.13	19.47	19.04	20.59	20.45	19.49	24.77	25.05	20.30	15.71	21.08	20.04	19.28	15.93	19.28	19.28	19.19	19.37	23.76	19.73
	8	Taiwanese_pc10_15_c21	14.52	14.52	11.82	15.07	14.71	14.89	14.64	14.52	14.68	14.71	14.71	14.71	14.71	14.79	14.92	14.89	14.52	15.07	16.79	14.15	14.95	15.09	14.77	15.53	14.84	15.60	14.52	14.05	14.05	13.51	13.90	13.90	14.56	13.58	16.74	14.56	14.13	14.41	14.41	14.59	14.41	14.41	14.41	14.59	14.77	0.00	13.69
	5	Vietnamese_pc07_5_c21	20.63	20.62	21.34	20.85	20.70	20.72	21.86	20.81	20.69	20.63	19.22	20.72	20.63	22.02	17.11	20.81	20.53	20.72	23.13	20.18	18.98	14.91	19.20	23.58	21.54	17.73	19.64	18.85	19.18	18.85	20.19	20.05	18.94	24.30	24.44	19.77	15.38	20.63	19.66	18.85	15.62	18.74	18.64	18.76	18.85	22.59	19.37
	6	Vietnamese_pc08_4_c21	20.64	20.64	21.37	21.00	20.73	20.73	21.91	20.82	20.71	20.64	19.22	20.73	20.73	22.05	17.11	20.82	20.55	20.73	23.39	20.27	19.19	14.91	19.37	23.58	21.54	17.73	19.85	18.85	19.18	18.85	20.19	20.05	18.94	24.30	24.44	19.98	15.38	20.63	19.66	19.01	15.62	19.01	19.01	18.92	19.01	23.55	19.37
	11	Sumatran_pc15_8_c21	22.09	22.09	22.58	22.41	22.09	22.09	23.20	22.20	22.07	21.98	19.84	22.09	22.09	23.36	17.36	22.20	21.88	22.09	25.17	21.66	20.96	15.19	21.18	23.58	21.54	17.73	21.26	20.21	20.21	20.32	20.27	20.13	18.94	24.30	24.44	21.64	16.13	21.33	20.75	20.75	15.95	20.75	20.75	20.75	20.86	27.79	20.13
	2	A_T_SP_pc03_3_c21	21.00	21.00	21.72	21.37	21.10	21.10	22.34	21.19	20.99	20.91	19.50	21.00	21.00	22.49	17.36	21.19	20.82	21.00	23.76	20.64	19.19	14.91	19.37	23.58	21.54	17.73	19.85	18.85	19.18	18.85	20.19	20.05	18.94	24.30	24.44	19.98	15.38	20.63	19.66	19.01	15.62	19.01	19.01	18.92	19.01	23.55	19.37
	10	SL_JV_KA_pc14_8_c21	20.82	20.82	21.49	21.19	20.91	20.91	22.12	21.00	20.89	20.82	19.50	20.91	20.91	22.27	17.36	21.00	20.73	20.82	23.64	20.46	19.19	14.91	19.37	23.58	21.54	17.73	19.85	18.85	19.18	18.85	20.19	20.05	18.94	24.30	24.44	19.98	15.38	20.63	19.66	19.01	15.62	19.01	19.01	18.92	19.01	23.55	19.37
	15	Australian_pc17_4_c21	21.20	21.20	22.77	21.83	21.46	21.58	23.58	21.71	21.43	21.46	19.50	21.46	21.46	23.62	17.36	21.58	21.20	21.58	26.19	21.08	20.20	14.91	20.45	23.64	21.54	17.73	21.47	19.58	19.58	19.58	20.16	20.03	18.94	24.40	24.52	21.99	15.38	19.95	19.95	20.07	15.62	19.95	19.95	20.07	20.20	35.36	19.21
	16	Australian_pc18_4_c21	21.20	21.20	22.77	21.83	21.46	21.58	23.58	21.71	21.43	21.46	19.50	21.46	21.46	23.62	17.36	21.58	21.20	21.58	26.19	21.08	20.20	14.91	20.45	23.64	21.54	17.73	21.47	19.58	19.58	19.58	20.16	20.03	18.94	24.40	24.52	21.99	15.38	19.95	19.95	20.07	15.62	19.95	19.95	20.07	20.20	35.36	19.21
	4	European_pc06_5_c21	21.20	21.20	22.77	21.83	21.46	21.58	23.58	21.71	21.43	21.46	19.50	21.46	21.46	23.62	17.36	21.58	21.20	21.58	26.19	21.08	20.20	14.91	20.45	23.64	21.54	17.73	21.47	19.58	19.58	19.58	20.16	20.03	18.94	24.40	24.52	21.99	15.38	19.95	19.95	20.07	15.62	19.95	19.95	20.07	20.20	35.36	19.21
	14	Australian_pc16_4_c21	20.91	20.91	21.61	21.28	21.00	21.00	22.23	21.10	20.99	20.91	19.50	21.00	21.00	22.38	17.36	21.10	20.82	20.91	23.76	20.55	19.19	14.91	19.37	23.58	21.54	17.73	19.85	18.85	19.18	18.85	20.19	20.05	18.94	24.30	24.44	19.98	15.38	20.63	19.66	19.01	15.62	19.01	19.01	18.92	19.01	23.55	19.37
	1	Dominican_pc02_1_c21	20.64	20.64	21.25	21.00	20.73	20.73	21.91	20.82	20.71	20.64	19.50	20.73	20.73	22.05	17.36	20.82	20.55	20.64	23.39	20.27	19.19	14.91	19.28	23.58	21.54	17.73	19.74	18.85	19.18	18.85	20.19	20.05	18.94	24.30	24.44	19.98	15.38	20.63	19.66	18.92	15.62	18.92	18.92	18.92	19.01	23.35	19.37
	3	Portuguese_pc05_4_c21	21.08	20.98	21.80	21.21	21.14	21.17	22.40	21.26	20.96	20.99	19.50	21.08	20.89	22.45	17.36	21.26	20.80	21.08	23.63	20.63	19.00	14.91	19.29	23.58	21.54	17.73	19.75	18.85	19.18	18.85	20.19	20.05	18.94	24.30	24.44	19.87	15.38	20.63	19.66	18.94	15.62	18.91	18.73	18.85	19.03	23.02	19.37
	12	Sumatran_pc15_29_c21	23.36	23.36	20.61	23.83	23.36	23.60	23.60	23.60	23.54	23.60	23.60	23.60	23.60	23.60	19.06	23.36	23.13	23.60	23.60	22.66	20.69	15.94	21.15	20.81	20.69	17.78	20.46	20.69	20.69	20.92	20.69	20.69	20.69	20.89	21.60	21.15	18.06	20.92	20.92	20.92	18.06	20.92	20.92	20.92	20.69	33.73	20.46
	13	Sumatran_pc15_30_c21	23.83	23.83	20.84	24.30	23.83	24.07	24.07	24.07	24.01	24.07	24.07	24.07	24.07	24.07	19.38	23.83	23.60	24.07	24.07	23.13	20.69	15.58	21.15	20.81	20.69	17.50	20.46	20.69	20.69	20.92	20.69	20.69	20.69	21.20	21.60	21.15	17.78	20.92	20.92	20.92	17.78	20.92	20.92	20.92	20.69	34.94	20.46
Phytophthora cinnamomi ormycovirus 4	1	Vietnamese_pc07_6_c11	15.57	15.57	15.13	15.29	15.57	15.57	16.52	15.38	15.37	15.38	15.29	15.29	15.38	16.58	14.05	15.38	15.29	15.48	16.95	15.76	13.17	10.18	13.17	15.99	14.93	14.05	14.08	13.28	13.62	13.38	14.12	14.12	15.48	19.45	17.60	13.23	11.41	14.53	13.62	13.26	12.20	13.26	13.26	13.35	13.17	14.44	14.46
	3	Japanese_pc20_5_c11	15.23	15.31	14.83	14.86	15.21	15.23	16.08	15.05	15.12	15.05	15.15	14.95	14.98	16.25	14.05	15.05	15.04	15.14	16.44	15.50	13.01	10.18	13.03	16.18	14.93	14.33	13.89	13.28	13.62	13.38	14.12	14.12	15.48	19.68	17.80	13.07	11.41	14.53	13.62	13.12	12.20	13.15	13.00	13.21	13.03	13.87	14.46
	2	Taiwanese_pc10_3_c11	15.71	15.71	15.11	15.46	15.71	15.71	17.12	15.59	15.44	15.46	15.29	15.46	15.46	17.19	14.29	15.59	15.34	15.71	18.05	15.96	14.78	10.36	14.66	16.73	15.50	14.33	15.93	14.66	14.66	14.78	14.59	14.59	15.66	20.53	18.46	15.17	11.58	14.53	14.53	14.53	12.36	14.53	14.53	14.66	14.53	21.16	14.90
Phytophthora cinnamomi ormycovirus 5	1	Sumatran_pc13_6_c12	14.76	14.94	14.27	14.40	14.75	14.85	15.44	14.58	14.65	14.58	14.44	14.49	14.52	15.61	12.86	14.58	14.66	14.58	15.63	15.03	13.18	10.00	12.85	16.36	15.08	13.77	14.00	13.38	13.90	13.47	14.38	14.38	16.19	20.14	18.20	13.38	11.25	14.30	13.71	13.12	11.89	13.15	13.00	13.21	13.03	14.45	14.58
	2	Kalimantan_pc14_7_c12	14.54	14.63	13.97	14.26	14.54	14.63	15.09	14.35	14.34	14.35	14.31	14.26	14.35	15.15	12.62	14.35	14.26	14.35	15.37	14.72	13.26	10.18	12.99	16.36	15.08	13.77	14.08	13.47	14.00	13.56	14.64	14.64	16.19	20.14	18.20	13.45	11.41	14.41	13.71	13.26	12.04	13.26	13.26	13.35	13.17	14.85	14.82
	3	Sumatran_pc15_5_c12	14.31	14.48	13.71	13.96	14.30	14.40	14.80	14.13	14.19	14.13	14.31	14.04	14.07	14.96	12.62	14.13	14.12	14.13	14.93	14.58	13.09	10.18	12.85	16.36	15.08	13.77	13.89	13.47	14.00	13.56	14.64	14.64	16.19	20.14	18.20	13.28	11.41	14.41	13.71	13.12	12.04	13.15	13.00	13.21	13.03	14.26	14.82
Phytophthora cinnamomi ormycovirus 6 and PciMOMV1*	4	Sulawesian_pc14_10_c19	13.22	13.32	13.68	13.59	13.41	13.41	14.13	13.41	13.32	13.32	13.25	13.32	13.32	14.09	10.00	13.32	13.59	13.22	14.74	12.95	12.46	8.47	12.28	16.27	13.76	11.44	13.24	12.45	12.76	12.27	13.07	13.07	13.69	18.37	16.70	13.14	9.15	13.64	12.67	12.37	9.80	12.54	12.54	12.37	12.19	15.75	12.54
	1*	Sumatran_pc15_1_c19*	13.04	13.20	13.44	13.30	13.21	13.21	13.90	13.21	13.20	13.13	13.11	13.13	13.04	13.95	10.00	13.13	13.47	13.04	14.47	12.77	12.24	8.65	12.15	15.90	13.61	11.44	13.07	12.36	12.67	12.18	12.94	12.94	13.52	17.69	16.30	12.98	9.31	13.53	12.57	12.24	9.95	12.50	12.41	12.24	12.15	15.37	12.43
	3	Sumatran_pc13_1_c19	13.76	13.85	14.33	14.12	14.03	14.03	14.76	14.03	13.94	13.94	13.78	13.94	13.94	14.71	10.23	13.94	14.30	13.85	15.31	13.57	12.36	8.65	12.18	15.69	13.59	11.14	13.12	12.35	12.65	12.26	12.92	12.92	13.49	17.87	16.07	13.03	9.29	13.62	12.56	12.36	10.09	12.53	12.53	12.36	12.18	15.34	12.65
	2	Vietnamese_pc08_5_c19	13.76	13.85	14.45	14.12	14.03	14.03	14.86	14.03	13.94	13.94	13.78	13.94	13.94	14.81	10.47	13.94	14.30	13.85	15.43	13.57	12.00	7.93	11.82	15.15	13.15	10.61	12.80	11.89	12.18	11.80	12.40	12.40	12.98	17.42	15.67	12.71	8.66	13.07	12.09	11.91	9.32	12.09	12.09	11.91	11.73	15.34	12.05
	1	Vietnamese_pc07_13_c19	9.61	9.61	8.65	9.95	9.95	9.95	10.26	9.95	9.78	9.78	9.78	9.78	9.78	10.19	10.02	9.78	10.12	9.78	10.43	9.61	9.55	8.27	9.72	12.09	10.11	11.25	10.61	9.88	9.88	9.88	9.54	9.54	10.64	16.00	12.60	10.64	8.86	9.72	9.72	9.72	9.72	9.88	9.88	9.72	9.72	0.00	9.55
Phytophthora cinnamomi ormycovirus 11	4	Sumatran_pc13_7_c20	12.89	13.05	12.47	12.83	12.72	12.71	13.77	12.71	12.85	12.71	13.02	12.71	12.66	13.92	12.41	12.71	12.68	12.71	14.12	12.89	12.59	9.12	12.16	15.99	14.18	12.40	13.26	12.83	13.25	12.56	13.68	13.55	14.36	18.68	17.60	13.38	10.02	14.43	13.35	12.69	10.57	12.82	12.75	12.69	12.60	15.53	13.29
	5	Sulawesian_pc14_9_c20	13.07	13.23	12.47	13.19	13.08	13.07	14.20	13.26	13.22	13.07	13.71	13.07	13.02	14.35	13.35	13.07	12.96	13.07	14.12	13.26	12.85	9.12	12.33	16.36	14.78	12.94	13.67	13.11	13.54	12.74	14.08	13.95	15.24	18.91	18.00	13.79	10.65	14.77	13.63	12.95	11.04	13.08	13.01	12.95	12.87	15.53	13.53
	6	Sumatran_pc15_7_c20	13.07	13.23	12.47	13.19	13.08	13.07	14.20	13.26	13.22	13.07	13.71	13.07	13.02	14.35	13.35	13.07	12.96	13.07	14.12	13.26	12.85	9.12	12.33	16.36	14.78	12.94	13.67	13.11	13.54	12.74	14.08	13.95	15.24	18.91	18.00	13.79	10.65	14.77	13.63	12.95	11.04	13.08	13.01	12.95	12.87	15.53	13.53
	3	Taiwanese_pc10_2_c20	13.35	13.35	12.57	13.16	12.98	12.98	13.89	13.16	12.97	12.98	13.16	12.98	12.98	13.84	12.18	12.98	13.07	12.98	14.34	13.53	13.13	9.49	12.68	16.18	14.18	12.67	13.57	13.20	13.63	12.83	13.95	13.82	14.54	18.68	17.80	13.69	10.49	14.77	13.63	13.22	11.04	13.31	13.31	13.22	13.13	16.26	13.65
	1	Vietnamese_pc07_7_c20	13.44	13.59	12.58	13.28	13.17	13.17	14.20	13.17	13.31	13.07	13.71	13.17	13.11	14.24	13.11	13.17	13.23	13.07	14.01	13.17	12.50	9.12	12.07	15.81	14.18	12.40	13.15	12.65	13.06	12.37	13.55	13.42	14.36	18.22	17.40	13.17	10.02	14.43	13.06	12.60	10.73	12.73	12.66	12.51	12.51	15.15	13.29
	2	Vietnamese_pc08_6_c20	13.44	13.59	12.58	13.28	13.17	13.17	14.30	13.17	13.31	13.07	13.71	13.17	13.11	14.35	13.35	13.17	13.23	13.07	14.12	13.35	12.59	9.49	12.16	16.18	14.33	12.67	13.15	12.74	13.16	12.47	13.68	13.55	14.54	18.22	17.40	13.17	10.33	14.54	13.16	12.69	11.04	12.82	12.75	12.60	12.60	14.95	13.53
Phytophthora cinnamomi ormycovirus 7	11	SL_JV_KA_pc14_4_c18	14.43	14.49	15.08	14.63	14.43	14.43	15.08	14.70	14.56	14.35	13.46	14.43	14.36	15.32	11.21	14.52	14.75	14.78	15.79	14.87	14.70	12.10	14.53	16.99	15.67	13.02	14.68	14.80	15.08	14.98	15.24	15.11	14.92	19.78	18.64	14.39	12.87	15.81	15.27	14.88	13.46	14.89	14.82	14.88	14.70	16.79	15.83
	12	Sumatran_pc15_24_c18	10.93	10.93	10.82	11.29	11.11	11.11	11.11	11.11	11.09	10.93	11.11	11.11	11.11	11.26	11.21	11.29	11.11	11.11	12.11	11.11	12.36	10.72	12.36	13.51	12.47	13.17	12.81	12.18	12.18	12.36	12.18	12.18	12.61	17.41	15.92	12.61	12.73	12.55	12.36	12.73	12.55	12.55	12.55	12.55	12.36	0.00	12.73
	6	Vietnamese_pc07_2_c18	14.70	14.93	15.41	14.69	14.64	14.78	15.50	14.78	14.83	14.61	13.72	14.70	14.62	15.74	11.21	14.78	14.84	14.87	16.07	15.13	14.57	12.10	14.45	16.64	15.67	12.76	14.48	14.71	14.99	14.89	15.11	14.98	14.92	19.56	18.25	14.18	13.02	15.70	15.18	14.79	13.61	14.71	14.73	14.70	14.53	16.20	15.83
	2	Sumatran_pc04_3_c18	15.11	15.11	15.74	15.59	15.35	15.47	15.69	15.59	15.33	15.23	13.88	15.35	15.35	15.76	10.98	15.47	15.35	15.59	16.85	15.59	15.25	10.04	15.13	16.99	15.52	12.76	15.51	14.89	14.89	15.01	15.21	15.08	14.75	20.22	18.83	15.53	12.11	15.37	15.01	15.13	12.11	15.25	15.25	15.01	14.89	21.40	15.34
	3	Papuan_pc04_4_c18	15.59	15.59	16.47	15.95	15.83	15.95	16.37	16.07	15.81	15.71	14.18	15.83	15.83	16.44	11.45	15.95	15.71	16.07	17.62	16.07	15.37	10.46	15.37	17.17	15.81	13.02	15.92	15.13	15.13	15.25	15.34	15.21	14.92	20.22	18.83	15.80	12.46	15.61	15.25	15.37	12.46	15.49	15.49	15.25	15.13	21.40	15.47
	18	Japanese_pc20_4_c18	14.87	15.11	15.30	14.86	14.81	14.96	15.39	15.04	15.00	14.78	14.12	14.87	14.79	15.63	11.68	14.96	15.02	15.13	15.96	15.30	14.48	11.74	14.36	16.99	15.81	13.02	14.68	14.62	14.90	14.71	15.11	14.98	15.09	19.78	18.64	14.39	12.56	15.49	14.99	14.62	13.15	14.54	14.48	14.53	14.45	16.38	15.71
	9	Taiwanese_pc12_2_c18	14.70	14.93	15.41	14.78	14.64	14.78	15.50	14.87	14.83	14.61	13.85	14.70	14.62	15.74	11.92	14.78	14.93	14.96	16.07	15.13	14.65	12.10	14.53	16.82	15.81	12.76	14.58	14.80	15.08	14.98	15.24	15.11	14.92	19.56	18.45	14.29	13.02	15.81	15.27	14.88	13.61	14.80	14.73	14.79	14.62	16.38	15.94
	7	Taiwanese_pc09_2_c18	14.70	14.93	15.41	14.69	14.64	14.78	15.50	14.87	14.83	14.61	13.85	14.70	14.62	15.74	11.92	14.78	14.84	14.96	16.07	15.13	14.57	11.92	14.45	16.82	15.81	12.76	14.58	14.71	14.99	14.89	15.11	14.98	14.92	19.56	18.45	14.29	12.87	15.70	15.18	14.79	13.46	14.71	14.65	14.70	14.53	16.38	15.83
	8	Taiwanese_pc10_11_c18	17.16	17.16	17.16	17.54	17.35	17.35	17.35	17.72	17.32	17.35	15.91	17.35	17.35	17.35	12.50	17.54	17.54	18.10	17.35	17.72	17.69	10.49	17.69	17.73	17.32	12.96	17.32	17.69	17.69	17.69	17.50	17.50	15.92	21.22	19.58	17.69	14.02	17.88	17.88	17.88	13.76	17.88	17.88	17.88	17.69	26.35	17.69
	10	Sumatran_pc13_4_c18	14.61	14.84	15.41	14.52	14.56	14.70	15.29	14.70	14.74	14.52	13.72	14.61	14.53	15.53	11.21	14.70	14.66	14.78	15.96	15.04	14.40	11.57	14.27	16.82	15.52	12.76	14.48	14.53	14.80	14.62	14.98	14.85	14.75	19.78	18.45	14.29	12.40	15.38	14.90	14.53	13.00	14.46	14.39	14.45	14.36	16.38	15.59
	4	Portuguese_pc05_2_c18	14.61	14.84	15.41	14.52	14.56	14.70	15.29	14.70	14.74	14.52	13.72	14.61	14.53	15.53	11.21	14.70	14.66	14.78	15.96	15.04	14.40	11.57	14.27	16.82	15.52	12.76	14.48	14.53	14.80	14.62	14.98	14.85	14.75	19.78	18.45	14.29	12.40	15.38	14.90	14.53	13.00	14.46	14.39	14.45	14.36	16.38	15.59
	15	Australian_pc17_3_c18	14.61	14.84	15.41	14.52	14.56	14.70	15.29	14.70	14.74	14.52	13.72	14.61	14.53	15.53	11.21	14.70	14.66	14.78	15.96	15.04	14.40	11.57	14.27	16.82	15.52	12.76	14.48	14.53	14.80	14.62	14.98	14.85	14.75	19.78	18.45	14.29	12.40	15.38	14.90	14.53	13.00	14.46	14.48	14.45	14.36	16.38	15.59
	16	Australian_pc18_3_c18	14.61	14.84	15.41	14.52	14.56	14.70	15.29	14.70	14.74	14.52	13.72	14.61	14.53	15.53	11.21	14.70	14.66	14.78	15.96	15.04	14.40	11.57	14.27	16.82	15.52	12.76	14.48	14.53	14.80	14.62	14.98	14.85	14.75	19.78	18.45	14.29	12.40	15.38	14.90	14.53	13.00	14.46	14.39	14.45	14.36	16.38	15.59
	14	Australian_pc16_1_c18	14.70	14.93	15.52	14.60	14.64	14.78	15.39	14.78	14.83	14.61	13.85	14.70	14.62	15.63	11.21	14.78	14.75	14.87	16.07	15.13	14.48	11.74	14.36	16.99	15.67	13.02	14.58	14.62	14.90	14.71	15.11	14.98	14.92	20.00	18.64	14.39	12.56	15.49	14.99	14.62	13.15	14.54	14.48	14.53	14.45	16.38	15.71
	17	South_African_pc19_3_c18	14.52	14.75	15.30	14.43	14.47	14.61	15.19	14.61	14.65	14.43	13.59	14.52	14.45	15.42	10.98	14.61	14.58	14.70	15.85	14.96	14.40	11.57	14.27	16.82	15.52	12.76	14.48	14.53	14.80	14.62	14.98	14.85	14.75	19.78	18.45	14.29	12.40	15.38	14.90	14.53	13.00	14.46	14.39	14.45	14.36	16.38	15.59
	5	European_pc06_4_c18	14.89	14.98	15.79	14.98	14.98	15.07	15.75	15.07	14.97	14.89	13.85	14.98	14.98	15.81	11.45	15.07	14.89	15.16	16.63	15.43	14.64	11.39	14.46	16.99	15.52	12.50	14.70	14.53	14.80	14.62	14.98	14.85	14.58	20.00	18.64	14.51	12.25	15.38	14.90	14.72	12.84	14.72	14.72	14.64	14.55	17.17	15.59
	1	Chilean_pc01_3_c18	15.08	15.17	16.07	15.17	15.17	15.27	16.01	15.27	15.16	15.08	13.85	15.17	15.17	16.07	11.45	15.27	15.08	15.36	16.95	15.63	14.63	11.39	14.45	16.82	15.37	12.50	14.70	14.45	14.71	14.54	14.85	14.72	14.58	19.78	18.45	14.50	12.25	15.27	14.80	14.72	12.84	14.72	14.72	14.63	14.54	17.35	15.47
	13	Sumatran_pc15_18_c18	12.00	12.17	12.07	12.00	12.00	12.17	12.20	12.00	11.98	11.83	12.00	12.00	12.00	12.32	11.45	12.17	11.83	12.17	13.30	12.33	12.48	10.31	12.48	13.80	12.80	13.02	13.10	12.31	12.31	12.48	12.31	12.31	12.93	17.09	15.88	12.93	12.48	12.65	12.48	12.81	12.31	12.65	12.65	12.65	12.48	15.63	12.81
Phytophthora cinnamomi ormycovirus 8	1	Sulawesian_pc14_6_c35	15.06	15.23	14.54	14.55	14.80	14.79	15.58	14.88	14.96	14.79	15.36	14.88	14.81	15.85	13.89	14.70	15.05	14.70	15.81	15.23	15.03	12.19	15.12	18.82	17.81	12.70	15.73	15.57	15.98	15.66	16.95	17.08	17.22	21.66	20.12	15.75	12.19	17.04	16.17	15.30	12.90	15.22	15.15	15.21	15.03	17.90	16.77
	2	Sumatran_pc15_4_c35	15.26	15.26	14.79	14.81	14.99	14.99	15.83	15.08	14.99	14.99	15.36	15.08	15.08	15.88	13.89	14.90	15.08	14.90	16.16	15.44	15.18	12.19	15.27	18.82	17.81	12.70	15.91	15.57	15.98	15.66	16.95	17.08	17.22	21.66	20.12	15.93	12.19	17.04	16.17	15.45	12.90	15.45	15.45	15.36	15.18	18.57	16.77
Phytophthora cinnamomi ormycovirus 10	3	Sumatran_pc13_5_c26	12.61	12.61	13.01	12.70	12.43	12.43	13.13	12.61	12.33	12.43	11.84	12.34	12.34	12.98	10.77	12.43	12.52	12.70	14.13	12.79	11.56	9.96	11.83	13.65	12.48	12.94	12.32	11.81	12.00	11.72	11.50	11.37	11.85	13.96	13.52	12.12	10.41	12.60	12.09	11.92	10.73	11.65	11.74	11.74	11.39	12.85	11.35
	4	Sulawesian_pc14_5_c26	12.68	12.57	13.08	12.68	12.50	12.50	13.19	12.68	12.29	12.50	11.84	12.41	12.32	12.92	10.54	12.50	12.48	12.77	14.19	12.94	11.93	10.14	12.46	14.02	12.93	13.21	12.95	12.17	12.37	12.17	11.76	11.63	12.20	14.19	13.72	12.65	10.57	13.04	12.46	12.37	10.89	12.11	12.20	12.20	11.85	13.65	11.59
	5	Sumatran_pc15_13_c26	15.28	15.28	15.01	15.15	15.01	15.01	15.01	15.15	14.75	14.88	16.17	14.75	14.75	14.88	14.83	15.01	15.15	15.28	14.88	15.42	12.94	11.41	13.20	13.65	14.07	12.36	13.33	13.37	13.73	13.23	13.65	13.43	13.35	13.96	13.22	13.33	13.09	15.08	13.88	13.46	12.73	13.20	13.20	13.20	12.94	13.25	13.43
	1	Papuan_pc04_5_c26	14.63	14.63	13.89	14.27	14.39	14.39	14.39	14.27	14.25	14.39	15.20	14.27	14.27	14.27	13.25	14.39	14.39	14.39	14.39	14.63	12.78	12.14	12.90	13.84	14.16	13.21	13.14	13.15	13.46	12.91	13.81	13.63	13.60	14.41	13.72	13.02	13.75	14.85	13.46	13.25	13.21	12.90	13.02	13.14	12.78	12.45	13.63
	2	Sumatran_pc04_9_c26	15.62	15.62	15.62	15.24	15.62	15.62	15.62	15.43	15.43	15.62	20.61	15.43	15.43	15.43	20.00	15.62	15.62	15.62	15.62	15.62	13.81	0.00	13.81	16.80	17.19	16.13	14.18	14.23	14.81	13.85	16.80	16.80	18.34	16.41	16.41	13.99	16.13	17.28	14.81	13.81	16.13	13.81	13.81	13.81	13.62	13.28	16.41
Phytophthora cinnamomi ormycovirus 9	9	Taiwanese_pc12_3_c29	13.61	13.61	12.88	13.61	13.42	13.33	13.48	13.33	13.03	13.14	12.89	13.14	13.14	13.43	10.77	13.42	13.42	13.52	14.36	13.90	11.87	10.13	12.35	12.73	11.89	11.59	12.20	12.16	12.16	11.87	11.90	11.76	12.02	13.74	12.92	11.99	10.39	12.80	12.06	12.16	11.02	12.25	12.25	12.06	11.87	13.67	11.69
	8	Taiwanese_pc10_5_c29	15.07	15.08	14.80	14.67	14.93	14.80	14.80	14.67	14.40	14.53	16.25	14.53	14.40	14.81	13.96	14.93	14.81	15.07	14.53	15.07	12.68	10.59	13.33	13.63	13.63	12.64	13.33	12.93	13.28	12.66	14.07	13.85	14.40	13.74	13.63	13.46	12.64	14.72	12.99	13.46	12.26	13.33	13.33	13.20	13.07	13.67	13.41
	7	Taiwanese_pc09_3_c29	13.27	13.26	12.64	13.27	13.19	13.10	13.19	13.10	12.80	12.92	12.75	12.92	12.83	13.14	10.77	13.19	13.17	13.27	13.95	13.45	11.67	9.95	12.37	12.55	11.74	11.59	12.35	11.89	12.08	11.62	11.63	11.50	11.85	13.51	12.72	12.15	10.24	12.69	11.89	12.20	10.87	12.28	12.28	12.02	11.93	13.67	11.46
	5	Vietnamese_pc07_3_c29	13.52	13.52	12.64	13.14	13.04	12.94	13.59	12.94	12.84	12.94	12.62	12.85	12.85	13.55	11.48	13.14	13.04	13.23	14.49	13.71	11.97	10.67	12.44	12.55	11.89	11.86	12.31	12.44	12.44	12.16	12.29	12.16	12.37	13.51	13.12	12.33	10.71	12.91	12.16	12.35	11.34	12.44	12.44	12.25	12.16	13.67	11.93
	6	Vietnamese_pc08_3_c29	13.45	13.44	12.64	13.01	13.01	12.92	13.51	12.92	12.80	12.92	12.62	12.83	12.74	13.45	11.48	13.10	12.99	13.19	14.30	13.54	12.02	10.67	12.54	12.73	12.04	11.86	12.45	12.25	12.45	11.98	12.42	12.29	12.37	13.74	13.32	12.46	10.71	13.02	12.17	12.46	11.34	12.54	12.54	12.28	12.28	13.67	12.05
	1	Dominican_pc02_2_c29	12.98	12.98	12.14	12.72	12.58	12.45	13.10	12.45	12.43	12.58	12.35	12.45	12.45	13.04	10.77	12.72	12.58	12.85	14.64	13.25	11.91	10.31	12.70	12.61	11.85	12.13	12.24	12.43	12.43	12.04	11.87	11.72	12.20	13.78	12.82	12.27	10.39	12.17	12.04	12.17	11.02	12.17	12.17	12.04	11.91	17.19	11.65
	15	Japanese_pc20_3_c29	13.36	13.35	12.75	13.10	13.01	12.92	13.30	12.92	12.80	12.92	12.62	12.83	12.74	13.24	11.01	13.10	12.99	13.27	14.07	13.45	11.85	10.31	12.54	12.92	12.18	12.13	12.45	12.07	12.27	11.71	12.16	12.03	12.20	13.96	13.12	12.26	10.39	12.69	11.89	12.20	11.02	12.28	12.28	12.02	11.93	13.48	11.93
	11	Sumatran_pc15_3_c29	13.36	13.35	12.64	13.02	12.94	12.92	13.19	12.92	12.80	12.92	12.62	12.83	12.69	13.14	10.77	13.10	12.99	13.27	13.97	13.45	11.77	10.31	12.37	12.55	11.89	11.86	12.24	11.89	12.08	11.52	11.90	11.76	12.02	13.51	12.72	12.05	10.24	12.47	11.80	12.02	10.87	11.95	11.95	11.85	11.76	12.91	11.69
	10	SL_JV_KA_pc14_2_c29	13.36	13.35	12.64	13.01	13.05	12.92	13.19	12.92	12.80	12.92	12.62	12.83	12.69	13.14	10.77	13.10	12.99	13.27	13.84	13.45	11.80	10.31	12.37	12.55	11.89	11.86	12.24	11.89	12.08	11.52	11.90	11.76	12.02	13.51	12.72	12.05	10.24	12.47	11.80	12.02	10.87	12.05	12.01	11.85	11.76	12.93	11.69
	13	Australian_pc17_2_c29	13.36	13.35	12.64	13.10	13.01	12.92	13.19	12.92	12.80	12.92	12.75	12.83	12.74	13.14	11.01	13.10	12.99	13.27	13.95	13.36	11.67	10.31	12.37	12.55	11.89	11.86	12.24	11.89	12.08	11.52	11.90	11.76	12.02	13.51	12.72	12.05	10.24	12.36	11.70	12.02	10.87	12.02	12.02	11.85	11.76	13.09	11.69
	2	A_T_SP_pc03_2_c29	13.27	13.26	12.53	13.01	12.92	12.83	13.09	12.83	12.71	12.83	12.62	12.74	12.65	13.03	10.77	13.01	12.90	13.19	13.84	13.36	11.67	10.31	12.37	12.55	11.89	11.86	12.24	11.89	12.08	11.52	11.90	11.76	12.02	13.51	12.72	12.05	10.24	12.36	11.70	12.02	10.87	12.02	12.02	11.85	11.76	13.09	11.69
	16	Japanese_pc21_2_c29	13.52	13.52	12.76	13.33	13.14	13.04	13.36	13.04	12.93	13.04	12.75	12.94	12.94	13.32	11.01	13.23	13.14	13.42	14.23	13.61	11.68	10.31	12.35	12.55	11.89	11.86	12.20	12.16	12.16	11.78	11.90	11.76	12.02	13.51	12.72	11.99	10.24	12.36	11.78	11.97	10.87	11.97	11.97	11.87	11.68	13.19	11.69
	3	Portuguese_pc05_3_c29	13.33	13.33	12.64	13.14	12.94	12.85	13.25	12.85	12.74	12.85	12.48	12.75	12.75	13.20	10.77	13.04	12.94	13.23	14.10	13.52	11.78	10.31	12.44	12.73	12.04	12.13	12.31	12.25	12.25	11.87	12.03	11.90	12.20	13.74	12.92	12.10	10.39	12.47	11.87	12.06	11.02	12.06	12.06	11.97	11.78	13.19	11.81
	4	European_pc06_3_c29	13.52	13.52	12.64	13.33	13.14	13.04	13.36	13.04	12.93	13.04	12.75	12.94	12.94	13.32	11.01	13.23	13.14	13.42	14.23	13.71	11.78	10.49	12.44	12.73	12.04	12.13	12.31	12.25	12.25	11.87	12.03	11.90	12.20	13.51	12.92	12.10	10.39	12.47	11.87	12.06	11.02	12.06	12.06	11.97	11.78	13.19	11.81
	14	Australian_pc18_2_c29	13.19	13.17	12.53	12.86	12.79	12.74	13.09	12.74	12.62	12.74	12.48	12.65	12.52	13.03	10.77	12.92	12.81	13.10	13.77	13.27	11.71	10.31	12.46	12.73	12.04	12.13	12.35	11.98	12.17	11.62	12.03	11.90	12.20	13.74	12.92	12.15	10.39	12.47	11.80	12.11	11.02	12.06	12.06	11.93	11.85	12.96	11.81
	12	Australian_pc16_3_c29	13.01	13.17	12.31	12.75	12.58	12.57	12.88	12.57	12.62	12.57	12.48	12.48	12.41	13.03	10.77	12.74	12.81	12.92	13.49	13.10	11.52	10.31	12.20	12.55	11.89	11.86	12.04	11.89	12.08	11.52	11.90	11.76	12.02	13.51	12.72	11.84	10.24	12.36	11.70	11.85	10.87	11.95	11.86	11.67	11.67	12.91	11.69
A_T_SP refers to Algerian-Tunisian and/or Spanish origin
SL_JV means the variant was found in the RNA pool with Sulawesian, Javanese and/or Kalimantan origin
[truncated: 76 more columns]

[truncated: 4 more sheets: S11. PW aa Ormycoviruses RNA 2, S12. DAPC continents, S13.DAPC countries, S14. PW amplicons]
